# Supplementary material for: A Novel Family of Terminal-Repeat Retrotransposon in Miniature (TRIM) in the Genome of the Red Harvester Ant, Pogonomyrmex barbatus
Source: PLoS One. 2012 Dec 28;7(12):e53401. doi: 10.1371/journal.pone.0053401 (PMC3532108; doi:10.1371/journal.pone.0053401)
Supplement: File S1 — Multiple alignment of 64 complete PbTRIM elements identified from the sequenced genome of P. barbatus . (FAS) [file pone.0053401.s002.fas]

>PbTRIM48
TGTAAGAATTAGACGACCGT---AAGCGATCATGAAA-GAGATTCGGAATATAAA------CA-GCTAA--CAG-AGAGGAGCCG--TCGTGGTCGTGCAG---ACTAAGT-GTCGGATTGGTAG--ACGAGGGAT--CCCGAGTT--TAAA-T-CCA-----------GTCGGTCTCCGTTAATTTTTTTC-CGAATCTAAT--AGATAT-CTTTCAATCTCAG--AAGTG--GGATTCAGC--------------------------CTATGT--TACCTCAGAGAAGA--TTCAGCCTA--------------------------TGTTACCTGA------------------------------------CAAGTCGATCGTT---CAGGAGTGAACGGAAAAA---GTCGGGGA-TAGTA-----CTCC-AAAGTCGTGT--CGATCGTTCAAGAGAAATGAACGGG---AAAAAAGT--CGCGGAGT---AGTACTCCAAA-----------------GGAG------------------------------------------TCGTGTCGGTCGTTCAAGAA----GTGATCGAG--GTCGGGAGCAGAAG---CTCCAAGT--TTCGGATAAAA--GTCCGATAGA----GGAAGACTC--GGTACATTCGGGACGAATGTAATACCAGAA------TGGTCGA-ACTGT---AAGAA----------TTAGATGACCGT---AAGCGGT----CATGAAA-GAGATTCGGAATATAAACAGCTAACAGAGAGAAG--CCGTCGTGGTCGTGCAGACTAAGTGTCGGATTGGTAGACGAGGGA--TCCC-GAGTTCAAATCCAGT----CGGTCTCCGTTAAT-TTTTTCCGAATCTAAT--AGATATCTTTCA
>PbTRIM15
TGTAAGAATTAGACGACCGT---AAGCGGTCATGAAA-GAGATTCGGAATATAAA------CA-GCTAA--CAG-AGAGCAGCCG--TCGTGATCATGCAG---ACTAAGT-GTCAGATTAGTAA--ACGAGGGAT--CCCGAGTT--CAAA-T-CCA-----------GTCGGTCTCCGTTTATTTTT--C-CGAATCTAAT--AAATAT-CTTTCA-TCTCAG--AAGTG--GGATTCAGC--------------------------CCATGT--TATCTCAGAGAGGA--TATAGCCTA--------------------------TGTTACCTGACAGAGAGAATTCAGTCGATTTTGTG-----------TGTGTCATTTGTAT--GTTGTTCAAAATGAATCA--ATTCGGAGAGTTAAAA--TACTCC-AATGTCGTT--------------------------------------------------------------------GTCGATCGTTCAAAAGTGGACGAAAAA-----AATCGGGGAGTAAAAATACTCCAATGTCGTGTCGATCGTTCAAAAA----GTGAACGAA--TTCGGGAGCAGAAG---CTCCAAGT--TTCGGATAAAA--TTCTAGTAGA----TGAAGACTC--GA---------GACGAATGTAATGCCAGAA------TGGCCGA-GCTGT---AAGAA----------TTAGACGACGGT---AAGCGGT----CATGAAA-GAGATTCGGAATATAAACAGCTAACAGAGAGAAG--CCGTCGTG-------------GTCGTCAGATTA---AACGAGGGA--TCCC-GAGTTCAAATCCAGT----CAGTCTCCGTTTAT-TTTT-CCGAATCTAAT--AAATATCTTTCA
>PbTRIM34
TGTAAGAATTAGACGACCGT---AAGCGGTCATGAAA-GAGATTCGGAATATAAA------CA-GCTAA--CAG-AGAGGAGCCG--TCGTGGTCGTGCAG---ACTAAGT-GTCGGATTGGTAG--ACGAGGGAT--CCCGAGTT--CAAA-T-CCA-----------GTCGGTCTCCGTTAATTTTTT-C-CGAATCTAAT--AGATAT-CTTTCAATCTCAG--AAGTG--GGATTCAGC--------------------------CTATGT--TACCTCAGAGAAGA--TTCAGCCTA--------------------------TGTTACCTGA------------------------------------CAAGTCGATCGTT---CAGGAGTGAACGGAAAAA---GTCGTGGAGTAGTA-----CTCC-AATGTCGTGT--CGGTCGTTCAAGAGAAATGAAAGGAGAAAAAAAAGT--CGCGGAGTGT-AGTACTCCAAA-----------------GGAG------------------------------------------TCGTGTCGATCGTTCAAGAAA---GTGATCGAG--GTCGGGAGCAGAAG---CTCCAAGT--TTCGGATAAAAA-GTCCGATAGA----GGAAGACTC--GGTACATTCGGGACGAATGTAATACCAGAA------TGGCCGA-ACTGT---AAGAA----------TTAGACGACCGT---AAGCGGT----CATGAAA-GAGATTCGGAATATAAACAGCTAACAGAGAGGAG--CCGTCGTGGTCGTGCAGACTAAGTGTCGGATTGGTAGACGAGGGA--TCCC-GAGTTCAAATCCAGT----CGGTCTCCGTTAAT-TTTTTCCGAATCTAAT--AGATATCTTTCA
>PbTRIM20
TGTAAGAATTAGACGACCGT---AAGCGGTCATGAAA-GAGATTCGGAATATAAA------CA--CTAA--CAG-AGAGGAGCCG--TCGTGGTCGTGCAG---ACTAAGT-GTCGGATTGATAG--ACGAGGGAT--CCCGAGTT--CAAA-T-CCA-----------GTCGGTCTCCGTTAATTTTTT-C-CGAATCTAAT--AGATAT-CTTTCAATCTCAG--AAGTG--GGATTCAGC--------------------------CTATGT--TACCTGACAAGTCG--ATCGTTCAG--------------------------GAGTGAACGG------------------------------------------------------AAAAAGTCGGGGGTAG---TAC-----------------TCC-AAAGTCGTGT--CGGTCGTTCAAGAGAAATGAACGGG---AAAAAAGT--TGCGGAGT---AGTACTCCAAA-----------------GGAG------------------------------------------TCGTGTCGGTCGTTCAAGAAA---GTGATCGAAAAGTCGGGAGCAGAAG---CTCCAAGT--TTCGGATAAAA--ATCCGATAGA----GGAAGACTC--GGTACATTCGGGACGAATGTAATACCAGAA------TGGCCGA-ACTGT---AAGAA----------TTAGACGACCGT---AAGCGGT----CATGAAA-GAGATTCGGAATATAAACA-CTAACAGAGAGGAG--CCGTCGTGGTCGTGCAGACTAAGTGTCGGATTGGTAGACGAGGGA--TCCC-GAGTTCAAATCCAGT----CGGTCTCCGTTAAT-TTTTTCCGAATCTAAT--AGATATCTTTCA
>PbTRIM12
TGTAAGAATTAGACGACCGT---AAGCGGTCATGAAA-GAGATTCGGAATATAAA------CA-GCTAA--CAG-AGAGGAGCCG--TCGTGGTCGTGCAG---ACTAAGT-GTCGGATTGGTAG--ACGAGGGAT--CCCGAGTT--CAAA-T-CCA-----------GTCGGTCTCCGTTAATTTTTT-C-CGAATCTAAT--AGATAT-CTTTCAATCTCAG--AAGTGTGGGATTCAGC--------------------------CTATGT--TACCTCAGAGAAGA--TTCAGCCTA--------------------------TGTTACCTGA------------------------------------CAAGTCGATCGTT---CAAAAGTGAACGGAAAAA---GTCGTGGAGTAGTA-----CTCC-AATGTCGTGT--CGGTCGTTCAAGAGAAATGAACGG----AAAAAAGT--CGCGGAGT---AGTACTCCAAA-----------------GGAG------------------------------------------TCGTGTCGGTCGTTCAAGAA----GTGATCGAG--GTCGGGAGCAGAAG---CTTCAAGT--TTCGGATAAAA--ATCCGATAGA----GGAAGACTC--GGTACATTCGGGACGAATGTAATACCAGAA------TGGCCGA-ACTGT---AAGAA----------TTAGACGACCGT---AAGCGGT----CATGAAA-GAGATTCGGAATATAAACAGCTAACAGAGAGGAG--CCGTCGTGGTCGTGCAGACTAAGTGTCGGATTGGTAGACGAGGGA--TCCC-GAGTTCAAATCCAGT----CGGTCTCCGTTAAT-TTTTTCCGAATCTAAT--AGATATCTTTCA
>PbTRIM5
TGTAAGAATTAGACGACCGT---AAGCGGTCATGAAA-GAGATTCGGAATATAAA------CA-GCTAA--CAG-AGAGGAGCCG--TCGTGGTCGTGCAG---ACTAAGT-GTCGGATTGGTAG--ACGAGGGAT--CCCGAGTT--CAAA-T-CCA-----------GTCGGTCTCCGTTAATTTTTT-C-CGAATCTAAT--AGATAT-CTTTCAATCTCAG--AAGTG--GGATTCAGC--------------------------CTATGT--TACCTCAGAGAAGA--TTCAGCCTA--------------------------TGTTACCTGA------------------------------------CAAGTCGATCGTT---CAGGAGTGAACGGAAAAA---GTCG-GGGGTAGTA-----CTCC-AAAGTCGTGT--CGGTCGTTCAAGAGAAATGAACGGG---AAAAAAGT--CGCGGAGT---AGTACTCCAAA-----------------GGAG------------------------------------------TCGTGTCGGTCGTTCAAGAAA---GTGATCGAAA-GTCGGGAGCAGAAG---CTCCAAGT--TTCGGATAAAA--ATCCGATAGA----GGAAGACTC--GGTACATTCGGGACGAATGTAATACCAGAA------TGGCCGA-ACTGT---AAGAA----------TTAGACGACCGT---AAGCGGT----CATGAAA-GAGATTCGGAATATAAACAGCTAACAGAGAGGAG--CCGTCGTGGTCGTGCAGACTAAGTGTCGGATTGGTAGACGAGGGA--TCCC-GAGTTCAAATCCAGT----CGGTCTCCGTTAAT-TTTTTCCGAATCTAAT--AGATATCTTTCA
>PbTRIM56
TGTAAGAATTAGACGACCGT---AAGCGGTCATGAAA-GAGATTCGGAATATAAA------CA-GCTAA--CAG-AGAGAAGCCG--TCGTAGTCGTGCAG---ACTAAAT-GTCGGATTGGTAG--ACGAGGGAT--CCCGAGTTCTCAAA-T-CCA-----------GTCGGTCTCCGTTAATTTTTT-C-CGAATCTAAT--AGATAT-CTTTCAATCTCAG--AAGTG--GGATTCAGC--------------------------TTATGT--TACCTCAGAGAAGA--TTCAGACTA--------------------------TGTTACCTGA------------------------------------CAAGTCGATCGTT---CAGAAGTCAACGGAAAAA---GTCGGGGAGTAGTA-----CTCC-AATGTCGTGT--CGGGCGTTCAAGA-AAGTGAACGGA---AAAAAAAAGTCGCGGAGT---AGTACTCCAAA-----------------GAAG------------------------------------------TCGTGTCGGTCGTTCAAGAA----GTGATCGAA--GTCGGGAGCAGAAG---CTCCAAGT--TTCGGATAAAA--GTCCGATAGA----GGAAGACTC--GATACATTCGGGACGAATGTAATACCAGAA------TGGCCGA-ACTGT---AAGAA----------TTAGACGATCGT---AAGCGGT----C-TGAAA-GAGATTCGGAATATAAACAGCTAACAGAGAGGAG--CCATCGTGGTCGTGCAGACTAAGTGTCGGATTGGTAGACGAGAGA--TCCC-GAGTTCGAATCCAGT----CGGTCTCCGTAA---TTTTTCCGAATCTAAT--AGATATCTTTCA
>PbTRIM25
TGTAAGAATTAGACGACCGT---AAGCGGTCATGAAA-GAGATTCGGAATATAAA------CA-GCTAA--CAG---AGGAGCCG--TCGTGGTCGTGCAG---ACTACGT-GTCGGATTGGTAG--ACGAGGGAT--CCCGAGTT--CAAA-T-CCA-----------GTCGGTCTCCGTTAATTTTT--C-CGAATCTAAT--AGATAT-CTTTCAATCTCAG--AAGTG--GAATTCAGC--------------------------CTATGT--TACCTCAGAGAAGA--TACAGCCTA--------------------------TGTTACCTGA------------------------------------CAGGTCGATCGTT---CGGGAGTGAACAGAAAAA---GTCG-GGGGTAGTA-----CTCC-AAAGTCGTGT--CGGTCGTTCAAAA--AGTGAACGGA---AAAAAG---TCGCGGAGT---AGTACTCCAAA--------------------G------------------------------------------TCGTGTCGGTCGTTCAAGAA----GTGATCGAA--GTCGGGAGCAGAAG---CTCCAAGT--TTCGGATAAAA--GTCCGATAGA----AGAAGA-TC--GGTACATTCGGGACGAATGTAATACCAGAA------TGGCCGAGATGGCTGTAAGAA----------TTAGACGACCGT---AAGCGGT----CATGAAA-GAGATTCGGAATATAAACAGCTAACAGAGAGGAG--CCGTCGTGGTCGTGCAGACTAAGTGTCGGATTGGTAGACGAGGGA--TCCC-GAGTTCAAATCCAGT----CGGTCTCCGTTAAT-TTTTTCCGAATCTAAT--AGATATCTTTCA
>PbTRIM60
TGTAAGAATTAGACGACCGT---AAGCGGTCATGAAA-GAGATTCGGAATATAAA------CA-GCTAA--CAA-AGAGAAGCCG--TCATGGTCGTGCAG---ACTAAGT-GTCGGATTGGTAG--ACGAGGGAT--CCCGAGTT--CAAA-T-CCA-----------GTCGGTCTCCTTTAATTTTTT-C-CGAATCTAAT--AGATAT-CTTTCAATCTCAG--AAGTG--GGATTCAGCCTATGTTACCTCAGAGAAGATTCAGCCTATGT--TACCTCAGAGAAGA--TTCAGCCTA--------------------------TGTTACCTGA------------------------------------CAAGTCGATCGTT---CAGGAGTGAACGGAAAAAAAAGTCGTGGAGTAGTA-----CTCC-AAAGTCGT--GTCGGTCGTTCAAGAGAAATGAACGGA--AAAAA----GTCGCGGAGT---AGTACTCCAAA-----------------GGAG------------------------------------------TCGTGTCGGTCGTTCAAGAA----GTGATCGAG--GTCGGGAGCGGAAG---CTCCAAGT--TTCGGATAAAAA--TCTGATAGA----GGAAGACTC--GGTACATTTGGGACGAATGTAATACCAGTA----------------------------------------------------------------ATG-------------------------TAATA----------CCGTCATGGTCGTGCAGACTAAGTGTCGGATTGGTAGACGAGGGA--TCCC-GAATTCAAATCCAGT----CGGTCTCCGTTAAT-TTTTTCCGAATCTAAT--AGATATCTTTCA
>PbTRIM53
TGTAAGAATTAGACGACCGT---AAGCGGTCATGAAA-GAGATTCGGAATATAAA------CA-GCTAA--CAGGAGAGGAGCCG--TCGTGGTCGTGCAG---ACTAAGT-GTCGGATTGGTAG--ACGAGGGAT--CCCGAGTT--CAAA-T-CCA-----------GTCGGTCTCCGTTAATTTTTT-C-TGAATCTAAG--AGATAT-CTTTCAATCTCAG--AAGTG--GGATTCAGC--------------------------CTATGT--TACCTCAGAGAAGATACAGCCTCTA--------------------------TGTTACCTGA------------------------------------CAGGTCGATCGTT---CAAAAGTGAACGGAAAAA---GTCGGGGAGTAGTA-----CTCC-AATGTCGTGT--CGATCGTTCAAAA---GTGAACGGA---AAAA----GTCGCGGAGT---AATACTCCAAA--------------------G------------------------------------------TCGTGTCGGTCGTTCAAGAA----GTGATCGAA--GTCGGGAGCAGAAG---CTCCAAGT--TTCGGATAAAA--GTCCGATAGA----GGAAGACTC--GGTACATTCGGGACGAATGTAATACCAGAA------TGGCCGA-GCTGT---AAGAA----------TTAGACGACCGT---AAGCGGT----CATGAAA-GAGATTCGGAATATAAACAGCTAACAGAGAGGA-----GTCGTGGTCGTGCAGACTAAGTGTCGGATTGGTAGACGAGGGA--TCCC-GAGTTCAAATCCAGT----CGGTCTCGGTTAAT-TTTTTCCGAATCTAAT--AGATATCTTTCA
>PbTRIM7
TGTAAGAATTAGACGACCGT---AAGCGGTCATGAAA-GAGATTCGGAATATAAA------CA-GCTAA--CAG-AGAGGAGCCG--TCATGGTCGTACAG---ACTAAGT-GTCGGATTGGTAG--ACGAGGGAT--CCCGAGTT--CAAA-T-CCA-----------GTCGGTCTCCGTTAATTTTT--C-CGAATCTAAT--AGATAT-CTTTCAATCTCAG--AAGTG--GGATTCAGC--------------------------CTATGT--TACCTCAGAGAAGA--TTCAGCCTA--------------------------TGTTACCTGA------------------------------------CAAGTCGATCGTT---CAGGAGTGAACGGAAAAA---GTCG-GAGGTAGTA-----CTCC-AAAGTCGTGT--CGGTCGTTCAAGAGAAATGAACGGG---AAAAAAGT--CGCGGAGT---AGTACTCCAAA-----------------GGAG------------------------------------------TCGTGTCGGTCGTTCAAGAAA---GTGATCGAG--GTCGGGAGCAGAAG---CTCCAAGT--TTCGGATAAAA--ATCCGATAGA----GGAAGACTC--GGTACATTCGGGACGAATGTAATACCAGAA------TGGCCGA-ACTGT---AAGAACTTGTAAGAATTAGACGACCGT---AAGCGGT----CATGAAA-GAGATTCGGAATATAAACAGCTAACAGAGAGGAG--CCGTCATGGTCGTGCAGACTAAGTGTCGGATTGGTAGACGAGGGA--TCCC-GAGTTCAAATCCAGT----CGGTCTCCGTTAAT-TTTTTCCGAATCTAAT--AGATATCTTTCA
>PbTRIM40
TGTAAGAATTAGACGACCGT---AAGCGGTCATGAAA-GAGATTCGGAATATAAA------CA-GCTAA--CAG-AGAGGAGCCA--TCGCAGTCGTGCAG---GCTAAGT-GTCTTGGTAGTAG--GCAAAGGAT--CCCGAGTT--CAAA-T-CCAAGTCGGTTTTATCCAGTCTCCGTTTATTTTT--C-CGAATCTAAT--AAATAT-CTTTCAG-CTCAG--AAGTG--GGATACAGC--------------------------CCATAT--TACCTCAGAGAGGA---------TA--------------------------TGTTACCTGAC------------------------------------------------------------AAGGAGAATTCAGTCG--------------ATTTTGTATGTCGTTTGTGTGTTGTTGGAAA----TGAAC------AAAAG----TCGGGGAGTAAAGGTACTCCCCA------------------ATG------------------------------------------TCGTGTCGATCGTTCAAAAG-----TGAACGAA--TTCGGGAGTAAGAAGCTCTCCAAGT--TTCGGATAAAAT--TCCGGTAGA----TGAAAACTC--GGTACATTCGGGACGAATATAATGTCAGAA------TGGCCGA-GCTGT---AAGAA----------TTAGATGATCGT---AAGCGGT----CATGAAA-GAGATTCGGAATATAAACAGCTAACAGAGAGGAGAGATGCCACGGTCGTACAAACTAAGTCTTGG--TAGTAGGCGAGGGA--TCCC-AAGTTCAAATCCAGT----CGATCTCCGTTTAT-TTTCAC-GAATCTAAT--AAATATCCTTCA
>PbTRIM23
TGTAAGAATTAGACGACCGT---AAGCGGTCATGAAA-GAGATTCGGAATATAAA------CA-GCTAA--CAG-AAAGGAGTCG--TCGTGGTCGTGCAG---ACTAAGT-GTCGAATTGGTAG--ACGAAGGAT--CCCGAGTT--CAAA-T-CCA-----------ATCGGTCTCCGTTAATTTTTT-C-CGAATCTAAT--AAATAT-CTTTCAATCTCAG--AAGTG--GGATTCAGCTTATGTTACCTCAGAGAGGATACAGCCTATGT--TACCTGACAGGGAGAATTCAGTCGATTTTGTGT------GTGCCGTTTGTGTGTTGTTCGAAATGAACCAAGTCGGGGAGTTAAA-------------------------------------------------------------TA-----CTCC-AATGTCGTGT--CGATCGTTCAAAAAAAATGAACGGA---AAAAG----TCGTGGAGT-AAAATACTCCAATGTCGTGTCGATCGTTCAAAAGTGAACG----------GAAAAAGTCGGGGAATAAAAGTACTCCAATGTCGATCGTTCAAAAAAAAAGTGAACGAA--TTTGGGAGCAGAAG---CTCCAAGT--TTCGGATAAA---TTCCGGTAGA----TGAAGACTT--GGTACATCCGGGACGAATGTAATGCCAGAA------TGGCCGA-GCTGT---AAGAA----------TTAGACGACCGT---AAGCGGT----CATGAAA-GAGATTCGGAATATAA-CAGCCAACAGAGAGGAG--CCGTCGTGGTCGTGCAGACTAAGTGTCGGATTGGTAGACGAGGGA--TCTC-GAGTTCAAATCCAGT----CGGTCTCCGTTAAT-TTTTTCCGAATCTAAT--AAATATCTTTCA
>PbTRIM24
TGTAAGAATTAGACGACCGT---AAGCGGTCATGAAA-GAGATTCGGAATATAAA------CA-GCTAA--CAG-AGAGGAGCCG--TCGTGGTCGTGCAG---ACTAAGT-GTCGGATTGGTAG--ACGAGGGAT--CCCGAGTT--CAAA-T-CCA-----------GTCGGTCTCCGTTAATTTTTT-C-CGAATCTAAT--AGATAT-CTTTCAATCTCAG--AAGTG--GGATCCAGC--------------------------CTATGT--TACCTCAGAGAAGA--TTCAGCCTA--------------------------TGTTACCTGA------------------------------------CAAGTCGATCGTT---CAAAAGTGAACGGAAAAA---GTCGTGGAGTAGTA-----CTCC-AATGTCGTGT--CGGTCGTTCAAGAGAAATGAACGG----AAAAAAGT--CGCGGAGT---AGTACTCCAAA-----------------GGAG------------------------------------------TCGTGTCGGTCGTTCAAGAA----GTGATCGAG--GTCGGGAGCAGAAG---CTTCAAGT--TTCGGATAAAA--ATCCGATAGA----GGAAGACTC--GGTACATTCGGGACGAATGTAATACCAGAA------TGGCCGA-ACTGT---AAGAA----------TTAGACGACCGT---AAGCGGT----CATGAAA-GAGATTCGGAATATAAACAGCTAACAGAGAGGAG--CCGTCGTGGTCGTGCAGACTAAGTGTCGGATTGGTAGACGAGGGA--TCCC-GAGTTCAAATCCAGT----CGGTCTCCGTTAAT-TTTT-CCGAATCTAAT--AGATATCTTTCA
>PbTRIM29
TGTAAGAATTAGACGACCGT---AAGCGGTCATAAAAAGAGATTCGGAATATAAA------CA-GCTAA--CAG-AGAGGAGCCG--TCGTGGTCGTGCAG---ACTAAGT-GTCGGATTGGTAG--ACGAGGGAT--CCCGAGTT--CAAA-T-CCA-----------GTCGGTCTCCGTTAATTTTTT-C-CGAATCTAAT--AGATAT-CTTTCAATCTCAG--AAGTG--GGATTCAGC--------------------------CCATGT--TACCTCAGAGAGAA--TACAGCCTA--------------------------TGTTATCTGACAGGGAGAATTCAGTCGATTTTGTG-----------TGTGTCGTTTGTGT--GTTGTTCGAAATGAACCA--AGTCGGGGAATTAAAA--TACTCC-AATGTCGTGT--CGATCGTTCAAAAG---TGAACGGA---AAAAG----TCGTGGAGTTAAAATACTTCAATGTCGTGTCGGTCGTTCAAAAAGTGAACGGAAAAAGTCGGGGAGTAAA-GTACTCCAATGT----CGTGTCGATCGTTCAAAAA----GTGAACGAA--TTCGGGAGCAGAAG---CTCCAAGT--TTCGGATAAAAT--TCCGATAGA----TGAAGACTC--GGTACATTCAGGATGAATGTAATGCCAGAA------TGGCCGA-GCTGT---AAGAA----------TTAGACGACCGT---AAGCGGT----CATAAAAAGAGATTCGGAATATAAACAGCTAACAGAGAGGAG--CCGTCGTGGTTGTGCAGACCAAGTGTCGGATGGGTAGACGAGGGA--TCCC-GAGTTCAAATCTAGT----CGGTCTCCTTTAAT-TTTTTCCGAATCTAAT--AGATATCTTTCA
>PbTRIM33
TGTAAGAATTAGACGACCGT---AAGTGGTCATGAAA-GAGATTCGGAATATAAA------CA-GCTAA--CGA-AGAGGAGCCG--TCGTGGTCGTGCAG---ACTAAGT-GTCG-ATTGGTAG--ACGAGGGAT--CCCGAGTT--CAAA-T-CCA-----------GTCGGTCTCCGTTAATTTTTTT--CGAATCTAAT--AGATAT-CTTTTAATCTCAG--AAGTG--GGATTCAGC--------------------------CTATGT--TACCTCAGAGAAGA--TTCAGCCTA--------------------------TGTTACCTGA------------------------------------CAAGTCGATCGTT---CA-----------------------------------------------------------------AGAGAAATGAACGGT---AAAAAAGT--CGCGGAGT---AGTACTCCAAA-----------------GGAG------------------------------------------TCGTGTCGGTCGTTCAAGAA----GTGATCGAG--GTCGGGAGCAGAAG---CTCCAAGT--TTCGGATAAAA--ATCCGATAGA----GGAAGACTC--GGTACATTCGGGACGAATGTAATACCAGAA------TGGCCGA-ACTGT---AAAAA----------TTAGACGACCGT---AAGTGGT----CATGAAA-GAGATTCGGAATATAAACAGCTAACGGAGAGGAG--CCGTCGTGGTCGTGCAGACTAAGTGTCGGATTGGTAGACGAGGGA--TACC-GAGTTCAAATCCAGT----CGGTCTCCGTTAAT-TTTT-CCGAATCTAAT--AGATATCTTTCA
>PbTRIM37
TGTAAGAATTAGACGATCGT---AAGCGGTCATGAAA-GAGATTCGGAATATAAA------CA-GCTAA--CAG-AGAAGAGCCG--TCGTGGTCGTGCAG---ACTAAGT-GTCAGATTAGTAA--ACGAGGGAT--CCCGAGTT--TAAA-T-CCA-----------GTTGGTCTCCGTTTATTTTT--C-CGAATCTAAT--AAATAT-CTTTCA-TCTCAG--AAGTG--GGATTCAGC--------------------------CCATGT--TATCTTAGAGAGGA--TACAGCCTA--------------------------TATTACTTGACAGAGAGAATTCAGTCGATTTTGTG-----------TGTGTCGCTTGTAT--GTTGTTCAAAATGAACCA--ATTGAAGGAGTTAAAA--TACTCC-AATGTCGT-----------------------------------------------------------------------------------------------------------------------------------GTCGATTGTTCAAAAA----GTGAACGAAT--TCGAGAGCAGAAG---CTCCAAGTT-TCCGGATAAAAA-TTCCGGTAGA----TGAAGACTC--GGTACATTCAGGACGAATGTAATGCTAGAA------TGGCCGA-GCTGT---AAGAA----------TTAGACGACCAT---AAGCGGT----CATGAAA-AAGATTCGGAATATAAACAGCTAACAGAGAAGAG--TCGTCGTGGTCGTGCAGACTAAGTGTCAGATTAATAAACGAGAGA--TCCC-GAGTTCAAATTCAGT----TAGTCTCCGTTTAT-TTTT-CCGAACCTAAT--AAATATCTTTCA
>PbTRIM59
TGTAAGAATTAGACGACCGT---AAGACGGTCGATGAAGAGATTCGGAATATAAA------CAAGCGAA--CAG-AGAGGAG-CG--TCATGGTCATGCAG---ACTAAGTAGTCGGATTGGTAT--ACGAGGGAT--CCGACGTT--CAAA-TACCA----------GTCGGTCTCCGTTAATTTTTTCCGTAAATCTAAT--AGATATACTTTCAATCTCAG--AAGTG--GGATTCAAG-------------------------CCCATGT--TACCTCAGAGAGGA--TATAGCCTA---------------------------GTTACCTGACAAGGAGAATTCAGTCGATTTTTGTGT-----GTGTCGATTTGTGTGTTGT-TCGGTTCGAAATGAACCA--AGTCGGGGAGTAAAAA--TACTCC-AATGTCGTGT--CGATCGTTCAAAAG---TGAACGGA---AAAAG----TCGTGGAGTTAAAATACTCCAATGTCGTGTCGATCGTTCAAAAGTGAACGGAAA------AAGTCGGGGAGTAAAGTACTCCAATGTCGTGTCGATCGTTCAAAAAA----TGAACGAAT--TCGGGAGCAGAAG---CTCTAAGT--TTCGGATAAAAT--TCCGATAGA----TGAAGACTC--GGTACATTCGGGACGAATGTAATGCCAGAA------TGGCCGA-GCTGT---AAGAA----------TTAGACGACCGT---AAGCGGT----CATGAAA-GAGATTCGGAATATAAACAGCTAACAGAGAGGAG--CCGTCGTGGTCATGCAGATTAAGTGTCGGATTAGTAAACGAGGGA--TCCC-GAGTTCAAATCCAGT----CGGTCTCCGTTTAT-TTTT-CCGAATCTAAT--AAATATCTTTCA-
>PbTRIM11
TGTAAGAATTAGACGACCGT---AAGCGGTCATGAAA-GAGATTCGGAATATAAA------CA-GCTAA--CAG-AGAGGAGCCG--TCGTGGTCGTGCAG---ACTAAGT-GTCGGATTGGTAG--ACGAAGGAT--CCCGAGTT--CAAA-T-CCA-----------GTCGGTCTCCGTTAATTTTTTTC-CGAATCTAAT--AAATAT-CTTTCAATCTCAG--AAGTG--GGATTCAGC--------------------------CCATGT--TACCTCAGAGAGGA--TACAGCCTA--------------------------TGTTACCTGACAGGGAGAATTCAATTGATTTTGTG-----------TGTGTCGTTTGTGT--GTTGTTCGAAATGAACCA--AGTCGGGGAGTTAAA---TACTCC-AATGTCGTGT--CGATCGTTCAAAAG---TGAACGGA---AAAAG----TCGTGGAGTAAAAGTACTCCAATGTCGTGTCGATCGTTCAAAAAAGTGGACAAAAAAGTCGGGGAGTAAAAGTACTCCAAT---------GTCGATCGTTCG-AAAA---GTAAACGAAT--TCGG-AGCAGAAG---CTCCAAGT--TTCGGATAAAAT--TCCGGTAGA----TGAAGACTC--GGTACATTCGGGACGAATGTAATACCAGAA------TGGCCGA-GCTGT---AAGAA----------TTAGACGACCGT---AAGCTGT----CATGAAA-GAGATTCGGAATATAAATAGCTAACAGAGAGGAG--CCG---TGATCGTGCAGACTAAGTGTCGGATTGGTAAACGAAGGA--TCCT-GAGTTCAAATCCAGT----TGGTCTCCGTTAAT-TTTTT-CGAATCTAAT--AAATA--TTTCA
>PbTRIM16
TGTAAGAATTAGACGACCGT---AAGCGGTCATGAAA-GAGATTCGGAATATAAA------CA-GCTAA--CAG-AGAGGAGCCG--TCGTGATCGTGCAG---ACTAAGT-GTCGGATTGGTAG--ACGAGGGAT--CCCGAGTT--CAAA-T-CCA-----------GTCGGTCTCCGTTAATTTTTT-C-CAAATCTAAT--AGATAT-CTTTCAATCTCAG--AAGTG--GGATTCAGC--------------------------CTATGT--TACCTCAGAGAAGA--TTCAGCCTA--------------------------TGTTACCTGA------------------------------------CAAGTCGATCGTT---CAGGAGTGAACGGAAAAA---GTCG-GGGGTAGTA-----CTCC-AAAGTCGTGT--CGGTCGTTCAAGAGAAATGAACGGG---AAAAAAGT--CGCGGAGT---AGTACTCCAAA-----------------GGAG------------------------------------------TCGTGTCGGTCGTTCAAGAAA---GTGATCGAAA-GTCGGGAGCAGAAG---CTCCAAGT--TTCGGATAAAA--ATCCGATAGA----GGAAGACTC--GGTACATTCGGGACGAATGTAATACCAGAA------TGGCCGA-ACTGT---AAGAA----------TTAGACGACCGT---AAGCGGT----CATGAAA-GAGATTCGGAATATAAACAGCTAACAGAGAGGAG--CCGTCGTGGTCGTGCAGACTAAGTGTCGGATTGGTAGACGAGGGA--TCCC-GAGTTCAAATCCAGT----CGGTCTCCGTTAAT-TTTTTCCGAATCTAAT--AAATATCTTTCA
>PbTRIM54
TGTAAGAATTAGA---CCGT---AAGCGGTCATAAAA-GAGATTCGGAATATAAA------CA-GCTAA--CAG-AGAGAAG--------TGGTCGTGCAG---ACTAAGT-GTCGGATTGGTAG--ACGAGGGCT--CCCGAGTT--CAAA-T-CCA-----------GTTGGTCTCCGTTAATTTTTT-C-CAAATCTAAT--AGATAT-CTTTCAATCTCAG--AAGTG--GGATTCAGC--------------------------CCATGT--TACCTCAGAGAGAA--TACAGCCTA--------------------------TGTTATCTGACAGGGAGAATTCAGTCGATTTTGTG-----------TGTGTCATTTATGT--GTTGTTCGAAATGAACCA--AGTCGGGAAGTTAAAA--TACTCC-AATGTCGTGT--CGATCATTCAAAAG---TGAACGGA---AAAAG----TCGTGGAGT-AAAATACTCCAATGTCGTGTCGATCGTTCAAAT-GTGAACGGAAAAAGTCGGGGAGTAAAAGTACTCCAAT---------GTCGATCGTTCAAAAAA---GTGAACGAAT--TCGGGAGCAGAAG---CTCCAAGT--TTCGGATAAAAT--TCCGATAGA----TGAAGACTC--GGTACATTCGGGACGAATGTAATGCCAGAA------TGGCCGA-ACTGT---AAAAA----------TTAGACGACCGT---AAGCGGT----CATAAAA-GAGATTCGGAATATAAACAGCTAACAGAGAGGAG--TCGTCGTGGTCGTGCAGACTAAGTGTCGGATTGGTAGACGAGGGA--TCTC-GAGTTCAAATCCAGT----CGGTCTCCGTTAAT-TTTTTCCGAATCTAAT--AGATATCTTTCA
>PbTRIM52
TGTAAGAATTAGACGACCGT---AAGCGGTCATGAAA-GAGATTTGGAATATAAA------CA-GCTAA--TAG-AGAGGAGCCG--TCGTGGTCGTGCAG---ACTAAGT-GTCGGATTGATAA--ACGAGGGAT--CCCGAGTT--CAAA-T-CCA-----------GTCGGTCTCCGTTAATTTTTT-C-CGAATCTAAT--AGATAT-CTTTCAATCTCAG--AAGTG--GGATTCAGC--------------------------CTATGT--TACCTTAGAGAAGA--TTCAGCCTA--------------------------TGTTACCTGA------------------------------------CAAGTCGATCGTT---CGGGAGTGAACGGAAAAA---GTCG-AAGGTAGTA-----CTCC-AAAGTCGTGT--CGGTCGTTCAAGA-AAGTGAACGGA---AAAAG----TCGCGGAGT---AGTACTCCAAA-----------------AAAG------------------------------------------TCGTGTCGGTCGTTCAAGAA----GTGATCGAA--GTCGGGAGCAGAAG---CTCCAAGT--TTCGGATAAAA--GTCCGATAGA----GGAAGACTC--GGTACATTCGGGACGAATGTAATACCAGAA------TGGCCGA-ACTGT---AAGAA----------TTAGACGACCGT---AAGCGGT----CATGAAA-GAGATTTGGAATATAAACAGCTAACAGAGAGGAG--CCGTCGTGGTCGTGCAGACTAAGTGTCGGATTGGTAGACGAGGGA--TCCC-GAGTTCAAATCCAGT----CGGTTTCCGTTAAT-TTTTTCCGAATCTAAT--AGATATCTTTCA
>PbTRIM63
TATAAGAATTAGACGACCGT---AAGCGGTCATGAAA-GAGATTCGGAATATAAA------CA-GCTAA--CAG-AGAGGAGCCG--TCGTGGTCGTGCGG---ACTAAGT-GTCGGATTGATAG--ACGAGGGAT--CCCGAGTT--CAAA-T-CCA-----------ATCGGTCTCCGTTAATTTTTT-C-CGAATCTAAT--AAATAT-CTTTCAATCTCAG--AAGTG--GGATTCAGC--------------------------CCATGT--TACCTCAGAGAGGA--TACAGCCTA--------------------------TGTTACCTGATAGGGAGAATTCAATCGATTTTGTG-----------TGTGTCGTTTGTGT--GCTGTTCGAAATGAACAA--AGTCGGGGAGTTAAAA--TACTCC-AATGTCGTGT--CGATCGTTCAAAAG---TGAACGGA---AAAAG----TCGGGGAGTAAA-GTACTCCAATGTCGTGTCGATCGTTCAAAAA-GTG-----------------------------------------------------------------AACGAAT--TCGGGAGCAGAAG---CTCCAAGT--TTCGGATAAAAT--TCCGATAGA----TGAAGACTCTCGGTACATTCGGGACGAATGTAATGCCAGAA------TGGCCGA-GCTGT---AAGAA----------TTAGACGACCGT---AAGCGGT----CATGAAA-GAGATTCGGAATATAAACAGCTAACAGAGAGGAG--CCATCGTGGTTGTGTAAACTAAGTGTCGGATTGGTAGACGAGGGA--TCCC-GAGTTCAACTCCAGT----CGGTCTCCGTTAAT---TTTTCCGATCTAAT--AGATA-CTTTCA
>PbTRIM62
TATAAGAATTAGACGACCGT---AAGCGGTTATGAAA-GAGATTCGGAATATAAA------CA-GCTAA--GAG-AGAGGAGCCG--TCGTGGTCGTGCAG---ACTAAGT-GCCGGATTGGTAG--ACGAGGGAT--CCCGAGTT--CAAA-T-CAA-----------GTCGATCTCCATTAATTTTTT-C-CGAATCTAAT--AGATAT-CTTTCAATCTCAG--AAGTG--GGATTCAGCCCATGTTACCTCAGAGAGGATACAGTCTATGT--TACCTGACAGGGAGAATTCAGTCGATTTTGTGT------GTGTCGTTTGTGTGTTGTTCGAAATGAACAAAGTCGGGGAGTTAAAATACTCCAATGTCGTGTCGATCGTTC--AAAAAATGAACGGAAAAA---GTCGTAGAGTAAAATA---CTCC-AATGTCGTGT--CGATCGTTCAAAA---ATGAACGGA---AAAAG----TCGTGGAGTTAAAATACTCCAATGTCGTGTCGATCGTTCAAAAGTGAACG------AAAAAAGTCGGGGAGTAAAGTACTCCAATGTCGTGTCGATCGTTCAAAAA----GTGAACGAAT--TCGGGAGCAGAAG---CTCCAAGT--TTCGGATAAAAT--TCCGACAGA----TGAAGACTC--GGTACATTCGGGACGAATGTAAAGCCAGAA------TGGCCGA-GTTGT---AAGAA----------TTAGACGACCGT---AAGCGGT----CATGAAA-GAGATTCGGAATATAAACAGTTAACAGAGAGGAG--CCGCCGTGGTCGTGCAGACTAAGTGTCGGATTGGTAGACGAAGGA--TCCC-GAGTTCAAATCCAGT----CGGTCTCCGTTAAT-TTTTTCCGAATCTAAT--AGATATCTTTCA
>PbTRIM27
TGTAAGAATTAGACGACCGT---AAGCGGTCATGAAA-GAGATTCGGAATATAAA------CA-GTTAA--CAG-AGAGGAGCCG--TCGTGGTCGTGCAG---ACTAAGT-GTCGGATTGGTAG--ACGAGGGAT--CCCGAGTT--CAAA-T-CCA-----------GTCGGTCTCCGTTAATTTTTT-C-CGAATCCAAT--AGATAT-CTTTCAATCTCAG--AAGTG--GGATTCAGC--------------------------CTATGT--TACCTCAGAGAAGA--TTCAGCCTA--------------------------TGTTACCTGA------------------------------------CAAGTCGATCGTT---CAGGAGTGAACGGAAAAA---GTCG-GGGGTAGTA-----CTCC-AAAGTCGTGT--TGGTCGTTCAAGAGAAATGAACGGG---AAAAAAGT--CGCGGAGT---AGTACTCCAAA----------------AAGAG-----------------------------------------------TCGGTCGTTCAAGAAA---GTGATCGAAA-GTCGGGAGCAGAAG---CTCCAAGT--TTCGGATAAAA--ATCCGATAGA----GGAAGACTC--GGTACATTCGGGACGAATGTAATACCAGAA------TGGCCGA-ACTGT---AAGAA----------TTAGACGACCGT---AAGCGGT----CATGAAA-GAGATTCGGAATATAAACAGTTAACAGAGAGGAG--CCGTCGTGGTCGTGCAGACTAAGTGTCGGATTGGTAGACGAGGGA--TCCC-GAGTTCAAATCCAGT----CGGTCTCCGTTAAT-TTTTTCCGAATCCAAT--AGATATCTTTCA
>PbTRIM61
TGTAAGAATTAGACAACCGT---AAGCGATCATGAAA-GAGATTTGGAATATAAATATAAACA-GCTAA--CAG-AGAGGAGCCG--TCGTGGTCGTGCAG---ACTAAGT-GTCGGATTGGTAG--ACGAGGGAT--CCCGAGTT--CAAA-T-CCA-----------GTCGGTCTCCGTTAATTTTTT-C-CGAATCTAAT--AGATAT-CTTTCAATCTCAG--AAGTG--GGATTCAGC--------------------------CTATGT--TACCTCAGAGAAGA--TACAGCCTA--------------------------TGTTATCTGA------------------------------------CAGGTCGATCGTT---CAAAAGTGAACGGAAAAA---GTCGGGGA-TAGTA-----CTCC-AAAGTCGTGT--CGGTCGTTCAAAAA--GTGAACGGA---AAAAA---GTCGCGGAGT---AGTACTCCAAA--------------------G------------------------------------------TCGTGTCGGTCGTTCAAGAA----GTGATCGAA--GTCGGGAACAGAAG---CTCCAAGT--TTCGGATAAAA--GTCCGATAGA----GGAAGATTC--GGTACATTCGGGACGAATGTAATACCAGAA------TGGTCGA-ACTGT---AAGAA----------TTAGACGACCGT---AAGCGGT----CATGAAA-GAGATTCGGAATATAAACAGCTAACAGAGAGGAA--CCGTCGTGGTCGTGCAGACCAAGTGTCGGATTGGTAGACGAGGGA--TCCC-GAGTTCAAATCCAGT----CGGTCTCCGTTAAT-TTTTTCAGAATCTAAT--AGATATCTTTCA
>PbTRIM2
TGTAAGAATTAGACGACCGT---AAGCGGTCATGAAA-GAGATTCGGAATATAAA------CA-GCTAA--CAA-AGAGGAGCCG--TCGTGGTCGTGCAG---ACTAAGT-GTCGGATTGGTAG--ACGAGGGAT--CCCGAGTT--CAAA-T-CCA-----------GTCGGTCTCCGTTAATTTTTT-C-CGAATCTAAT--AGATAT-CTTTCAATCTCAG--AAGTG--GGATTCAGC--------------------------CTATGT--TACCTCAGAGAAGA--TTCAGCCTA--------------------------TGTTACCTGA------------------------------------CAAGTCGATCGTT---CAGGAGTGAACAGAAAAA---GTCG-GGGGTAGTA-----CTCC-AAAGTCGTGT--TGGTCGTTCAAGAGAAATGAACGGG---AAAAAAGT--CGCGGAGT---AGTACTCCAAA----------------AAGAG-----------------------------------------------TCGGTCGTTCAAGAAA---GTGATCGAAA-GTCGGGAGCAGAAG---CTCCAAGT--TTCGGATAAAA--ATCCGATAGA----GGAAGACTC--GGTACATTCGGGACGAATGTAATACCAGAA------TGGCCGA-ACTGT---AAGAA----------TTAGACGACCGT---AAGCGGT----CATGAAA-GAGATTCGGAATATAAACAGCTAACAGAGAGGAG--CCGTCGTGGTCGTGCAGACTAAGTGTCGGATTGGTAGACGAGGGA--TCCC-GAGTTCAAATCCAGT----CGGTCTCCGTTAAT-TTTTTCCGAATCTAAT--AGATATCTTTCA
>PbTRIM44
TGTAAGAATTAGACGACCGT---AAGCGGTCATGAAA-GAGATTCGGAATATAAA------CA-GCTAA--CAG-GGAGGAGCCG--TCGTG------CAG---ACTAAGT-GTCGGATTGGTAG--ACGAGGGAT--CCCGAGTT--CAAA-T-CCA-----------GTCGGTCTCCGTTAATTTTTT-C-CGAATCTAAT--AGATAT-CTTTCAATCTCAG--AAGTG--GGATTCAGC--------------------------CCATGT--TATCTCAGAGAGGA--TACAGCTTA--------------------------TGTTACCTGACAGGGAG--TTCAGTCGATTTTGTG-----------TGTATCGTTTGTGT--GTTGTTCGAAATGAACCA--AGTCGGGGAGTTAAAA--TACTCC-AACGTCGTGT--CGATCGTTCAAAAG---TGAACGGA---AAAAG----TCGGGGAGTAAAAGTACTCCAATGTCGTGTCGATCGTTCAAAAA-GTG-----------------------------------------------------------------AACGAAT--TCGGGAGCAGAAG---C---AAGT--TTCGGATAAAAT--TCCGATAGA----TGAAGACTC--GGTATATTCGGGACGAATGTAATGCCAGAA------TGACCGA-GCTAT---AAGAA----------TTAGACGACCTT---AAGCGGT----CATAAAA-GAGATTCGGAATATAAACAGCTAACAGGGAGGAG--CCGTCGTGGTCGTGCAGACTAAGTGTCGGATTGGTAGACGAGGGAGATCAC-GAGTTCAAATCCAGT----CGGTCTCCGTTAAT-TTTTTCTGAATCTAAT--AGATATCTTTCA
>PbTRIM64
TATAAGAATTAGACGACCGT---AAGCGATCATGAAA-GAGATTCGGAATATAAA------CA-GCTAA--CAG-AGAGGAGCCG--TCGTGGTCGCGCAG---ACTAAGT-GTCGGATTGGTAG--ATGAGGGAT--CCCGAGTT--CAAA-T-CCA-----------GTC----TCCGTTAATTTTTT-C-CGAATCTAAT--AGATAT-CTTTCAATCTCAG--AAGTG--GGATGCAGC--------------------------CCATGT--TACTTCAGAGAGGA--TACAGCCTA--------------------------TGTTACCTGACAGGGAGAATTCAGTCGATTTTGTG-----------TGTGTCGTTTGTGT--GTTGTTCGAAATGAAGCA--AGTCAGGGAGTTAAAA--TACTCC-AATGTCATGT--CGATCGTTCAAAAG---TGAACGGA---AAAAG----TCGGGGAGTAAA-GTACTCCAATGTCGTGTCGATCATTCAAAAA-GTA-----------------------------------------------------------------AACGAAT--TCGGGAGCAGAAG---CTCCAAGT--TTCGGATAAAAT--TCCGATGGA----TAAAGACTC--GGTACATTCGGGACAAATGTAATGCCAGAA------TGG------CTGT---AAGAA----------TTAGACGACCGT---AAGCAGT----CATGAAG-GAGATTCGGAATATAAACAGCTAACAGAGAGGAG--CCGTTGTAGTCGTGCAGACTAAGTGTCGGATTGGTAGACGAGGGA--TCCC-GAGTTCAAATCCAGT----CGGT-------------TTTCCGAATCTAAT--AGATATCTTTCA
>PbTRIM1
TGTAAGAATTAGACGACCGT---AAGCGGTCATGAAA-GAGATTCGGAATATAAA------TA-GCTAA--CAG-AGAGGAGCCG--TCGTGGTCGTGCAG---ACTAAGT-GTCGGATTGGTAG--ACGAGGGAT--CTCGAGTT--CAAA-T-CCA-----------GTCGGTCTCCGTTAATTTTTT-C-CGAATCTAAT--AGATAT-TTTTCAATCTCAG--AAGTG--GGATTCAGC--------------------------CCATGT--TACCTCAGAGAAGA--TACAGCCTA--------------------------TGTTACCTGACAGGGAGAATTCAGTCGATTTTGTG-----------TGTATCATTTGTGT--GTTGTTCGAAATGAACAA--AGTCGGGGAGTTAAAGTA--CTCC-AATGTCATGT--CGATCGTTCAAAA---GTGAACGGA---AAAAG----TCGGGGAGTAA-AGTACTCCAAT--------------------G------------------------------------------TCGTGTCGATCGTTCAAAAA----GTGAACGAAT--TCGGGAGCA--AG---CTCCAAGT--TTCGGATAAAAT--TCCGATAGA----TGAAGACTC--GGTACATTCGGGACGAATGTAATGCCAGAA------TGGCCGA-GCTGT---AAGAA----------TTAGACGACCGT---AAGTGGT----CATGAAA-GAGATTCGGAATATAAACAGCTAACAGAGAGGAG--CCGTCGTGATCGTGCAGACTAAGTGTCGGATTGATAGACGAGGGA--TCCC-GAGTTCAAATCCAGT----CGGTCTCCGTTAAT-TTTTTCCGAATTTAAT--AGATATCTTTCA
>PbTRIM14
TGTAAGAATTAGACGATCGT---AAGCGGTCATAAAAAGAGATTCGGAATATAAA------CA-GCTAA--CAG-AGAGGAACCG--TCGTGGTCGTGCAG---ACTAAGT-GTCGGATTGGTAG--ACGAGGGAT--CCCGAGTT--CAAA-T-CCA-----------GTCGGTCTTCGTTAATTTTTT-C-CGAATCTAAT--AGATAT-CTTTCAATCTCAG--AAGTG--GGATTCAGC--------------------------CCATGT--TACCTCAGAGAGGA--TTCAGCCCA--------------------------TGTTACCTGACAGGGAGAATTCAGTCGATTTTATG-----------AGTGTCGTTTGTGT--GTTGTTCGAAATGAACCA--AGTCGAGGAGTTAAAA--TACTCC-AATATCGTGT--TGATCGTTCAAAAG---TGAACGGA---AAAAG----TCGTGGAGT----------------------------------------------------------AAAAGTACTCCAAT---------GTCGATCGTTCAAAAAA---GTGAACGAAT--TCGGGAACAGAAG---CTCTAAGT--TTCGGGTAAAAT--TCCGGTAGA----TGAAGACTC--GGTACATTTGGGACGAATGTAATGCCAGAA------TGGCCGA-GCTGT---AAGAA----------TTAGACGACCGT---AAGCGGT----CATAAAAAGAGATTCGGAATATAAATAGCTAACAGAGAGGAG--CCGTCGTGGTAGTGCAGACTAAGTGTCGGATTGGTAAACGAGGGA--TCCC-GAGTTCAAATCCAGT----CGGTCTCCGTTAAT-TTTTTCCGAATCTAAT--AGATATCTTTCA
>PbTRIM35
TGTAAGAATTAGACGACCGT---AAGCGGTCATGAAA-GAGATTCGGAATATAAA------CA--CTAA--CAG-AGAGGAGTCCGTTCGTGGTCGTGCAG---ACTAAGT-GTCGGATTGGTAG--ACGAGGGAT--CCCGAGTTACTAAA-T-CCA-----------GTCGGTCTCCGTTAATTTTTT-C-CGAATCTAAT--AGATAT-CTTTCAATAGTAA-TAAGTG--GGATTCAGC--------------------------CTATGT--TACCTCAGAGAAGA--TTCAGCCTA--------------------------TGTTACCTGA------------------------------------CAAGTCGATCGTT---CAGGAGTGAACGGAAAAA---GTCG-GGGGTAGTA-----CTCC-AAAGTCGTGT--CGGTCGTTCAAGAGAAATGAACGGG---AAAAAAGT--CGCGGAGT---AGTACTCCAAA-----------------GGAG------------------------------------------TCGTGTCGGTCGTTCAAGAAA---GTGATCGAAA-GTCGGGAGCAGAAG---CTCCAAGT--TTCGGATAAAA--ATCCGATAGA----GGAAGACTC--GGTACATTCGGGACGAATGTAATACCAGAA------TGGCCAATAGTGT---AAGAA----------TTAGACGACCGT---AAGCGGT----CATGAAA-GAGATTCGGAATATAAACA-CTAACAGAGAGGAG--CCGTCGTGGTCGTGCAGACTAAGTGTCGGATTGGTAGACGAGGGA--TCCC-GAGTTCAAATCCAGT----CGGTCTCCGTTAAT-TTTTTCCGAATCTAAT--AGATATCTTTCA
>PbTRIM19
TGTAAGAATTAGACGACCGT---AAGCGATCATGAAA-GAGATTCGGAATATAAA------CA-GCTAA--CAG-AGAAGAGCCG--TCGTGGTCGTGTAG---ACTAAGT-GTCAGATTAGTAA--ACGAGGGAT--CCCAAGTT--CAAA-T-CCA-----------GTCGGTCTCCGTTTATTTTT--C-CGAATCTAAT--AAATAT-CTTTCA-TCTCAG--AAGTGA--GATTCAGC--------------------------CTATGT--AACCTCAGAGAGGA--TGCAGTCTA--------------------------T---ACCTGACAGGGAGAATTCAGTCGATTTTGTG-----------TGTGTCGTTTGTAT--GTTGTTCAAAATGAACCA--ATACGGGGAGTTAAAA--TACTCC-AATGTCGTGT-TGATCGTTTAAAAAG---TGGACGAA---AAAAA----TCGGGGAGTTAAAATACTCCAATGTCGTGTCGATCGTTCAAAAGTGGACGAAAAA-----AGTCGGGGAGTAAAAGTACTCCAATGTCGTGTCGATCGTTCAAAAAAAA-GTGAACGAAT--TCGGGAGCAGAAG---CTCCAAGTT-TC-GGATAAAA--TTCTGGTAGA------AAGACTC--GGTACATTCGAGACGAATGTAATGCCAGAA------TGGCCGA-GCTGT---AAGAA----------TTAGACGACCGT---AAGCGGT----CATGAAA-GAGATTTGGAATATAAACAGCTAACAGAGAGGAG--TCGTCGTGGTCATGCAGACTAAGTGTCAGATTAGTAAACGAGGGA--TCCC-GAGTTCAAATCCAGT----GGGTCTCCGTTTAT-TTTT-CCGAATCTAAT--AAATATCTTTCA
>PbTRIM51
TGTAAGAATTAAACGACTGT---AAGCGGTCATGAAA-GAGATTCGGAATATAAA------CAA-TTAA--CAG-AGAAGAGCCG--TCGTGATCGTGCAG---ACTAAGT-GTCGGATTAATAG--ACGAGGGAT--CCCGAGTT--CAAA-T-CCA-----------GTCGGTCTCCGTTAATTTTTT-C-CGAATCTAAT--AAATAT-CTTTCAATCTCAG--AAGTG--GGATTCAGCCCATGTTACCTCAGAGAGGATACAGCCTATAC---ACCTGACAGGGAGAATTCAGTCGATTTTGTGT------GTGTTGTTTGTGTGTTGTTTGAAATGAACCAAATCGGGGAGTTAAA------------------------------------------------------------ATA-----CTCC-AATGTCGTGT--CGATCGTTCAAAAG---TGAACGGA---AAAAG----TCGTGGAGTAAAAGTACTCCAATGTCGTGTCGATCGTTCAAAAGTGAACG----------GAAAAAGTCGTGGAGTAAAAGTACTCCAATGTCGATCGTTCAAAAA----GTGAACAAAT--TCGG-AGCAGAAG---CTCCAAGT--TTCGGATAAAA--TTCCGGTAGA----TGAAGACTC--GATACATTCGGGACCAATGTAATACCAGAA------TGGCCGA-ACTGT---AAGAA----------TTAGACGACCGT---AAGCGGT----CATGAAA-GAGATTCGGAA------CAACTAACAGAGAGAAG--CCGTCGTGGTCGTGCAGACTAAGTGTCGGATTGATAGACGAGGGA--TCCC-GAGTTCAAATCCAGT----CGGTTTCCGTTAAT-TTTTTCCGAATCTAAT--AAATATCTTTCA
>PbTRIM13
TGTAAGAATTAGACGACCGT---AAGCGGTCATGAAA-GAGATTCGGAATATAAA------CA-GCTAA--CAG-AGAGGAGCCG--TCGTGGTCGTGCAG---ACTAAGT-GTCGGATTGGTAG--ACGAGGGAT--CCCGAGTT--CAAA-T-CCA-----------GTCGGTCTCCGTTAATTTTTT-C-CGAATCTAAT--AGATAT-CTTTCAACCTCAG--AAGTG--GGATTCAAC--------------------------CTATGT--TACCTCAGAGAAGA--TTCAACCTA--------------------------TATTACCTGA------------------------------------CAAGTCGATCGTT---CAAAAGTGAACGGAAAAA---TACG-GGGGTAGGTAACGTTCCA-AAAGTCGTGT--CGGTCGTTCAAGAGAAATAGACGGG---AAAAAAGGTACGCGGAGT---AGTACTCCAAA-----------------GGAG------------------------------------------TCGTGTCGGTCGTTCAAGAAA---GTGATCGAAA-GTCGGGAGCAGAAG---CTCCAAGT--TTCGGATAAAA--ATCCGATAGA----GGAAGACTC--GGTACATTCGGGACGAATGTAATACCAGAA------TGGCCGA-ACTGT---AAGAA----------TTAGACGACCGT---AAGCGGT----CATGAAA-GAGATTCGGAATATAAACAGCTAACAAAGAGGAG--CCGTCGTGGTCGTGCAGACTAAGTGTCGGATTGGTAGACGAGGGA--TCCC-AAGTTCAAATCCAGT----CGGTCTCCGTTAAT-TTTTTCCGAATCTAAT--AGATATCTTTCA
>PbTRIM30
TGTAAGAATTAGACGACCGT---AAGCGGTCATGAAA-GAGATTCGGAATATAAA------CA-GCTAA--TAG-GGAGGAGCCG--TCGTGGTCGTGCAG---ATTAAGT-GGTGGATTGGTAG--ACGAGGGAT--CCCGAGTT--CAAA-T-CCA-----------GTCGGTCTCCGTTAATTTTTT-C-CGAATCTAAT--AGATAT-CTTTCAATCTCAG--AAGTG--GGATTCAGC--------------------------CTATGT--TACCTCAGAGAAGA--TTCAACCTA--------------------------TGTTACCTGA------------------------------------CAAGTCGATCGTT---CAAAAGTGAACGGAAAAA---GTCG-GGGGTAGTA-----CTCCCAAAGTCGT--GTCGGTCGTTCAAGAGAAATGAACGGA--AAAAA----GTCGCGGAGT---AGTACTCCAAA-----------------GGAG------------------------------------------TCGTGTCGGTCGTTCAAGAA----GTGATCGAG--GTCGGGAGCAGAAG---CTCCAAGT--TTCGGATAAAAG--TCCGATAGA----GGAAGACTC--GGTACATTCGGGACGAATATAATACCAGAA------TGGCCGA-ACTGT---AAGAA----------TTAGACGACCGT---AAGCGGT----CATGAAA-GAGATTCGGAATATAAACAGCTAACAGAGAGGAG--CCGTCGTGGTCGTGCAGACTAAGTGTCGGATTGGTAGACGAGGGA--TCCC-GAGTTCAAATCCAGT----CAGTCTCCGTAAAT-TTTTTCCGAATCTAAT--AGATATCTTTCA
>PbTRIM4
TTTAAGAATTAGACGACCGT---AAGCGGTCATGAAA-AATATTCGGAATATAAA------CA-GCTAA--CAG-AGAGGAGCCG--TCGTGGTTGTGCAG---ACTAAGT-GTCA--TTAATAA--ACGAGGGAT--CCCGAGTT--CAAA-T-CCA-----------GTCGGTCTCCGTTTATTTTT--C-CGAATCTAAT--AAGTAT-CTTTCA-TCTCAG--AAGTG--GGATTCAGC--------------------------CCATGT--TATCTCAGAGAGGA--TACAGCCTA--------------------------TGTTACCTGACAGGGAGAATTCAGTCGATTTTGTG-----------TGT---------------TGTTCAAAATGAACCA--ATTCGGGGAGTTAAAA--TACTCC-AATGTCATTG-TCGATCGTTCAAAAG---TGGACGAA---AAAAG----TCGGGGAGTAAAAGTATTCCAATGTCGCGTCGATCGTTCAAAAAGTGGACGAAAA-----AGTCGGGGAGTAAAAGTACTCCAATGTCGTGTCGATCGTTCAAAAA----GTGAACGAAT--TCGGG---AGAAG---CTCCAAGTT--TCGGATAAAA--TTTCGATAGA----TGAAGATTC--GGTACATTCGGGACGAATGTAATGCCAGAA------TGGCCGA-GCTGT---AAGAA----------TTAGACGACCGT---AAGCGGT----CATGAAA-GAGATTTGGAATATAAACAGCTAACAGAGAGGAG--CCATCGTGGTCGTGCAGACTAAGTGTCAGATTA-----CGAGGGA--TTCC-GAGTTCAAATTCAGT----CGGTCTCCGTTTAT-TTTT-CCGAATCTAAT--AAATATCTTTCA
>PbTRIM38
TGTAAGAATTAGACGACCGT---AAGCGGTCATGAAA-GAGATTCGGAATATA--------CA-GCTAA--CAG-AGAGGAGCCA--TCGTGGTCGTGCAG---ACTAAGT-GTCAGATTAGTAA--ACGAGGGAT--CCCGAGTT--CAAA-T-CCA-----------GTCGGTCTCCGTTTATTTTT--C-CGAATCTAAT--AAATAT-CTTTCA-TCTCAG--AAGTA--GGATTCAGC--------------------------CCATGT--TACCTCAGAGAGGA--TACAGTCTA--------------------------TATTACCTGACAGGGAGAATTCAGTCGATTTTGTG-----------TGTGTCATTTGTAT--ATTGTTCAAAATGAACCA--ATTCGGGGAGTTAAAA--TACTCC-AATGTCGTT----------------------------------------------------------------------------------------------------------------------------------GTCGATCGTTCAAAAA----GTGAACGAAT--TCGGGAGCAGAAG---CTCCAAGTT--TCGGATAAAA--TTCCGATAGA----TGAAGACTC--GGTACATTTGGAACGAATGTAATGCCAAAA------TGGCCGA-GCTGT---AAGA-------------AGACGACCGT---AAGCGG-------TGAAA-GAAATTCGGAATATAAACAGCTAACAGAGAGGAG--CCATCGTGGTCGTGCAGATTAAGTGTCAGATTAGTAAACGAGGGA--TCCC-GAGTTCAAATCCAGTCGTTTATCCTCCGTTTAT-TTTT-CCGAATCTAAT--AAATATCTTTCA
>PbTRIM43
TGTAAGAATTAGATTACCGAT--AAGCGGTCATGAAA-GAGATTCGGAATATAAA------CA-GCCAT------AGAGGAACCG--TTGCGGTCGTGCAG--AATTAAGT------GTCTGTAG--ACGAGGGATTTCCCGAGTT--CAAA-T-TCA-----------GTTGGTCTCCGTTTATCTTTT---CGAATCTAAT--AAATAT-CTTTCAG-CTCAG--AAGTG--GGACACAGC--------------------------CCATGT--TACCTCAAAAAGGA--TACAGTCTA--------------------------TGTTACCTGACAGGGAGAATTCAGTCGATTTG--------------TGTGTTGTTTGTGTGTGTCGTTCGGAATGAACGA----------AGTAAAGG--TACTCC-AATGTCGTGT--CGATCGTTCAGAGA---TAAACGAA-----AAG----TTGGGGAGTAAAAGTTATTCCAATT-------------------------------------------------------------TAATATGTGTCGTTCTAG------GTGAACGAAC-TCGGGGAGCAGAAG---CTTCAAAT--TTCGGGTAAAAT--TTCGATAGA----TGAAGACTC--GGTACATTCGGGACGAACGTAATGTCAGAA------TGGCCGA-GCTGT---AAGAA----------TTAGATGACCGT---AAGCGAT----CATGAAA-GAGATTTGGAATATAAACAACTAACAGAGAGGAA--TCGTCACGATCGTGCAGACTTAAGTCCTTAGTAATAGACGAAGGA--TCCC-GAGTTCAAATCCAGT----CGGTCTCCGTTTAT-TTTT-CCGAATCTAAT--AAATATCTTTCA
>PbTRIM6
TGTAAGAATTAGACGACCGT---AAGCGGTCATGAAA-AAGATTTGGAATATAAA------CA-GCTAAAACAG-AGAGGAGCCG--TCGTGGTCGTGCAG---ACTAAGT-GTCGGATTGGTAG--ACGAGGGAT--CCCGAGTT--CAAA-T-CCA-----------GTCGGTCTCCGTTAATTTTTT-C-CGAATCTAATTGAGATAT-CTTTCAATCTCAG--AAGTG--GGATTCAGC--------------------------CCATGT--TACCTCAGAGAAGA--TACAGCCTA--------------------------TGTTACCTGACAGGGAGAATTCAGTCGATTTTGTG-----------TGTGTCGTTTGTGT--GTTGTTCGAAATGAACAA--AGTCGGGGAGTTAAAGTA--CTCC-AATGTCGTGT--CGATCGTTCAAAA---GTGAACGGA---AAAAG----TCGGGGAGTAA-AGTACTCCACT--------------------G------------------------------------------TCGTGTCGATCGTTCAAAAAA---GTGAACGAAT--TCGGGAGCAGAAG---CTTCAAGT--TTCGGATAAAAT--TCCGGTAGA----TGAAGACTC--GGTACATTCGGGACGAATGTAATGCCAGAA------TGGCCGA-GCTGT---AAGAA----------TTAGACGACCGT---AAGCGGT----CATGAAA-GAGATTCGGAATATAAACAGCTAACAGAGAGGAG--CCGTCGTGGTCGTGCAGACTAAGTGTCGGATTGGTAGACGAGGGA--TCCCGAGGTTCAAATCCAGT----CGGTCTCCGTTAAT-TTTTTCCGAATCTAATTGAGATATCTTTCA
>PbTRIM41
TATAAGAAATAGATGATCGT---AAGCGGTCATGAAA-AAGATTCGGAATATAAA------CA-CCTAA--CAG-AGAGGAGTCG--TCGCGGTCGTGCAG---ACTAAAT-GTCTTGGTAGTAG--GCGAGGGAT--CCCGAGTT--CAAA-T-TCA-----------GTCGATCTTCGTTTATTTTC--C-CGAATCTAAT--AAATAT-CTTTCAG-CTCAG--AAATG--GGATTCAGC--------------------------CCATGT--TATCTCAGAGAGGA--TGCAGCTTA--------------------------TGTTACTTGACAAGGAGAATTCAATCGATTTG--------------TGTGTCGTTTGTGT--GTTGTTCGATATGAACAA--ATTCAGGGAGTTAAAGTAA-CTCC-AATTTCGTGT--CTATCGTTCAAAGG---TGAACGAA-----------TTCGGGGAGTAAAAGTATTCCAAT--------------------------------------------------------------TTAATATGCGTTATTCTAGA------TGAACGAGT--TCGGGAGCAGAAG---CTCCAAAT--TTCGGATAAAAA-TTTCGGTAGA----TGAAGAC----GGTACATTCGGGACGAATGTAATATCAGAA------CGACCGA-GCTGT---AAGAA----------ATAGACGACCGT---AAGCAGT----CATGAAT-GAGTTTCG-AATATAAACATCTAACAGAGAGGAG--TCGTCGCGGTTGTGCAGACTAAGTGTCTTGACAGTAGGTGATGGA--TCCC-GAGTTCAAATTTAGT----CGGTCTCCGTTTAT-TTTT-CTGAATCTAAT--AAATATCTTTCA
>PbTRIM10
TGTAAGAATTAGATGACCGT---AAGCGGTCATGAAA-GAGATTCGGAATATAAA------CA-CTAA---CAG-AGAGGAGCCG--TCGTGGTCGTGCAG---ACTAAGT-GTCGGATTGGTAG--ACGAGGAAT--CCCGAGTT--CAAA-T-CCA-----------GTCGGTCTCCGTTAATTTTTT-C-CGAATCTAAT--AGATAT-CTTTCAATCTCAG--AAGTG--GGATTCAGC--------------------------CTATGT--TACCTCAGAGAAGA--TTCAGCCTA--------------------------TGTTACCTGA------------------------------------CAAGTCGATCGTT---CAAGAGTGAACGGAAAAA---GTCGTGGAGTAGTA-----CTCC-AATGTCGTGT--CGGTCGTTCAAGAGAAATGAAAGGA----AAAAAAT--CGCGGAGT---AGTACTCCAAA-----------------GAAG------------------------------------------TCGTGTCGGTCGTTCAAGAAA---GTGATCGAG--GTCGGGAGCAGAAG---CTCCAAGT--TTCGGATAAAA--GTCCGATAGA----GGAAGACTC--GGTACATTCGGGACGAATATAATATCAGAA------TGGCCGA-ACTGT---AAGAA----------TTAGACGACCGT---AAGCGGT----CATGAAA-GAGATTCGGAATATAAACA-CTAACAGAGAGGAG--CCGTCGTGGTCGTGCAGACTAAGTGTCGGATTGGTAGACGAGGGA--TCCC-GAGTTCAAATCCAGT----CGGTCTCCGTTAAT-TTTT-CCGAATCTAAT--AGATATCTTTCA
>PbTRIM57
TGTAAGAATTAGACGACCGT---AAGCGGTCATGAAA-GAGATTCGGAATATAAA------CA-GCTAA--CAG-AGAGGAGCCG--TCGTGGTCGTGCAG---ACTAAGT-GTCGGATTGGTAG--ACGAGGGAT--CCCGAGTT--CAAA-T-CCA-----------GTCGGTCTCCGTTAATTTTT--C-CGAATCTAAT--AGATAT-CTTTCAATCTCAAAGAAGTG--GGATTCAGC--------------------------CTATGT--TACCTCAGAGAAGA--TTCAGCCTA--------------------------TGTTACCTGA------------------------------------CAAGTTGATCGTT---CAGGAGTGAACGGAAAAA---GTCG-GGGGTAGTA-----CTCC-AAAGTCGTGT--CGGTCGTTCAAGAGAAATGAACGGG---AAAAAAGT--CGCGGAGT---AGTACTCCAAA-----------------GGAG------------------------------------------TCGTGTCGGTCGTTCAAGAAA---GTGATCGAAA-GTCGGGAACAGAAG---CTCCAAGT--TTCGGATAAAA--ATCCGATAGA----GGAAGACTC--GGTACATTCGGGACGAATGTAATACCAGAA------TGGCCGA-ACTGT---AAGAA----------TTAGACGACCGT---AAGCGGT----CATGAAA-GAGATTCGGAA-----ACA-CTAACAGAGAGGAG--CCGTC------GTGTAGACTAAGTGTCGGATTGGTAGACGAGGGA--TCCC-AAGTTCAAATCCAGT----CGGTCTCCGTTAAT-TTTTCC-GAATCTAAT--AGATATCTTTCA
>PbTRIM58
TGTAAGAATTAGACGACCGT---AAGCGGTCATGAAA-GAGATTCGGAATATAAA------CA-GCTAA--CAG-AGAGGAGCCA--TCGTGGTCGTGCAG---ACTAAGT-ATCGGATTGGTAG--ACGAGAGAT--CTCGAGTT--CAAA-T-CCA-----------GTCGGTCTCCGTTAATTTTTT-C-TGAATCTAAT--GAATAT-CTTTCAATCTCA--GAAGTG--GGATTCAGC--------------------------CTATGT--TACCTCAGAGAAGA--TTCAGCCTA--------------------------TGTTACCTAA------------------------------------CAAGTCGATCGTT---CAGGAGTGAACGGAAAAA---GTCG-GTGGTAGTA-----CTTC-AAAGTCGTGT--CGGTCGTTCAAGAGAAATGAACGAA---AAAAAAGT--CGCGGAGT---AGTACTCCAAA-----------------GGAG------------------------------------------TCGTGTCGGTCGTTCAAGAAA---GTGATCGAA--GTCGGGAGCAGAAG---CTCCAAGT--TTCGGATAAAA--ATCCGATAGA----GGAAGACTC--GGTACATTCGGGACGAATGTAATACCAGAA------TGGCCGA-ACTGT---AAGAA----------TTAGACGACCGT---AAGCGGT----CATGAAA-GAGATTCGGAATATAAACAGCTAACAGAGAGGAG--CCGTCGTGGTCGTGCAGACTAAGTGTCGGATTGGTAGACGAGGGA--TCCC-GAGTTCAAATCCAGT----CGATCTCCGTTAAT-TTTTTCCGAATCTAAT--AGATATCTTTCA
>PbTRIM55
TGTAAGAATTAGACGACCGT---AAGCGGTCATGAAA-GAGATTCGGAATATAAA------CA-GCTAA--CAG-AGAGGAGCCG--TCGTGGTCGTGCAGTCGACTAAGT-GTCGGATTGGTAG--ATGAGGGAT--CCCGAGTT--CAAA-T-CCA-----------GTCGATCTCCGTTAATTTTTT-C-CGAATCTAAT--AGATAA-CTTTCAATCTCAG--AAGTG--GGATTCAGC--------------------------CCATGT--TACTTCAGAAAGGA--TACAGCCTA--------------------------TGTCCCCTGACAGGGAGAATTCAATCGATTTTGTG-----------TGTGTCGTTTGTGT--GTTGTTCGAAATGAACCA--AGTCAGGGAGTTAAA---TACTCC-AATGTCATGT--CGATCGTTCAAAAG---TGAACGGA---AAAAG----TCGTGGAGTAAAAGTACTCCAATGTCGTGTCGATCGTTCAAAAA-GTGGACGAAAAAGTCGGGGAGTAAAAGTACTCCAAT---------GTCGATCGTTCATAAAA---GTGAACGAAT--TCGGGAGCAGAAG---CTCCAAGT--TTCGGATAAAAT--TCCGGTAGA----TGAAGACTC--GGTACATTCGGGACGAATGTAATATTAAAA------TGGTCGA-GCTGT---AAGAA----------TTAGATGACCGT---AAGCGGT----CATGAAA-GAGATTCGGAATATAAACAGCTAACAGAGAAGAG--CCGTCGTGGTCGTACAGACTAAGTGTCGGATTGGTAGACGAGGGA--TCTC-GAGTTCAAATCCAGT----CGGTCTCCGTTAAT-TTTTTCCGAATCTAAT--AGATATCTTTCA
>PbTRIM45
TGTAAGAATTAGACGACTGT---AAGCGGTTATGAAA-GATATTCGGAATATAAA------CA-GCTAA--CAG-AGAGGAGCCG--TCGTGGTCGTGCAG---ACTAAGT-GTCGGATTGGTAG--ACAAGGGAT--TCCGAGTT--CAAA-T-CCA-----------GTCGGTCTCCGTTAATTTTTT-C-CGAATCCAAT--AGATAT-CTTTCAATCTCAG--AAGAG--GGATTCAGC--------------------------CCATGT--TACCTCAGAGAAGA--TACAGCCTA--------------------------TGTTACCTGACAGGGAGAATTCAGTCAATTTTGTG-----------TGTGTCGTTTGTG----TTGATCGAAATGAACCA--AATCGGGGAGTTAAAA--TACTTC-AATGTCGTGT--CGATCGTTCAAAAG---TGAACGGA---AAAAG----TCGGGGAGTAAA-GTACTCCAATGTCGTGTCGATCGTTCAAAAA-GTG-----------------------------------------------------------------AACGAAT--TCGGGAGCAGAAG---CTCCAAGT--TTCGGATAAAAT--TCTGATAGA----TGAAGACTC--GGTACATTCGGGACGAATGTAAAGCCAAAA------TGGCCGA-GTTAT---AAGAA----------TTAGACGACCCT---AAGCGGT----CATGAAA-GA--TTCGGAATATAAACAGCTAACAGAGAGGAG--CCGTCGTGGTCGTGCAGACTAAGTGTCGGATTGGTAGACGAGGGA--TCCC-GAGTTGAAATCCAGT----CGGTCTCTGTTAAT-TTTT-CCGAATCTAAT--AGATATCTTTCA
>PbTRIM49
TGTAAGAATTAGACGATCGT---AAGCGGTCATGAAA-GAAATTCGGAATATAAA------CA-GCTAA--CAG-AGAGGAGCCG--TCGCGGTCGTGCAG---ACTAAAT------GTTGGTAGGGACCAGGGAT--CCCGAGTT--CAAA-T-CCA-----------GTCGGTCTCCATTTATTTTTCCGAATAATCTAAT--AAATAT-CTTTCAG-CTCAG--AAGTG--GGATTCAGC--------------------------CCATATTACCCCGCAGAGAGGA--CACGGCCAA--------------------------TGTTACTTGAT-------------------------------------------------------------AGGAGCATT---------------------CTCC---------------ATCGGGAAGGCACGCGCATCGGA-------------CGCGCATT---------------------------------------------------------------------------------GTCGGGAGTT------------GCTCTGA------GGAGTAAATCGATTTGAGGGTCATTTGGGTGTCGT--TCATGTAGA----TAAAGACTC--GGTACATTCGGGACAAATGTAATGTCAGAACCGTAATGGCCGA-ACTAT---AAGAATTAGACGGCCGTAAGCGGTCGTCATGAACGGTAAATCATGAAA-GAGATTCGAAATATAAACATCTAACAGAGAGGAG--CTGTTGCAATCGTACAGACTAAGTGTC---TTGGT---TGAGAGA--TCCC-GAGTCCAG--TCGGTCTCCATTTATTAATAAATATGTTTCCTATCCTAAT--AAATATCTTTCA
>PbTRIM32
TGTAAGAATTAGACGACCGT---AAGCGGTCATGAAA-GAGATTCGGAATATAAA------CA-GCTAA--CAG-AGAGGAGCCG--TCGTGGTCGTGCAG---ACTAAGT-GTCGGATTGGTAG--ACGAGGGAT--CCCGAGTT--CAAA-T-CCA-----------GTCGGTCTCCGTTAATTTTTT-C-CGAATCTAAT--AGATAT-CTTTCAATCTCAG--AAGTG--GGATTCAGC--------------------------CTATGT--TACCTCAGAGAAGA--TTCAGCCTA--------------------------TGTTACCTGA------------------------------------CAAGTCGATCGTT---CAGGAGTGAACGAAAAAA---GTCG-GGGGTAGTA-----CTCC-AAAGTTGTGTGTCGGTCGTTCAAGAGAAATGAACGGA---AAAAAAAAGTCGCGGAGT---AGTA-TCCAAA-----------------GGAG------------------------------------------TCGTGTCGGTCGTTCAAGAAA---GTGATCGAA--GTCGGGAGCAGAAG---CTCCAAGTGTTTTGGATAAAA--ATCCGATAGA----GGAAGACTC--GGTACATTCGGGACGAATGTAATACCAGAA------TGGCCGA-ACTGT---AAGAA----------TTAGATGACCGT---AAGCGGT----CATGAAA-GAGATTCGGAATATAAACAGCTAACAGAGAGGAG--CTGTCGTGGTCGTGCAGACTAAGTGTCGGATTGGTAGACGAGGGA--TCCC-GAGTTCAAATCCAGT----CGGTCTCCGTTAAT-TTTT-CCGAATCTAAT--AGATATCTTTCA
>PbTRIM8
TGTAAGAATTAGACGACCGT---AAGCGGTCATGGAA-AAGATTCGGAATATAAA------CA-GCTAA--CAG-AGAGGAGCCG--TCGTGGTCGTGCAG---ACTAAGT-GTCGGATTGGTAG--ACGAGGGAT--CCCGAGTT--CAAA-T-CCA-----------GTCGGTCTCCGTTAATTTTTT-C-CAAATCTAGT--AAATAT-CTTTCAATCTCAG--AAGTG--GGATTCAGCCCATGTTACCTCAGAGAGGATACAGCCTATGT--TACCTGACAGGGAGAATTCAGTCGATTTTGTGTATGTATGTGTCGTTTGTGTGTTGTTCGAAATGAACCAAGTCGGGGAGTTAAATACTCCAATGT-CGTGTCGATCGTTC--AAAAAATGAACGGAAAAAGTCGGGGAGTTAAAATA-----CTCC-AATGTCGTGT--CGATCGTTCAAAAG---TGAACGGA---AAAAG----TCGTGGAGTTAAAATACTCCAATGTCGTGTCGATCGTTCAAAAGTGAACG----------GAAAAAGTCGTGGAGTAAAAGTACTCCAATGTCGATCATTCAAAAA----GTGAACGAAT--TCGGGAGCAGAGG---CTCCAAGT--TTCGAATAAAA--TTCCGGTAGA----TGAAGACTC--G-TACATTCGGGACGAATGTAATACCAGAA------TGGCCGA-GCTGT---AAGAA----------TTAGACGATTGT---AAGCGAT----CAAGAA--GAGATTCGAAATATAAACAGCTAACAGAGAGGAG--CCGTCGTGCTCGTGCAGACTAAGTGTCGGATTGGTAGACGAGGGA--TCCC-GAGTTCAAATCCAGT----CGGTCTCCGTTAAT-TTTTTCCGAATCTAAT--AAATATCTTTTA
>PbTRIM3
TGTAAGAATTAGACGACCGT---AAGCGGTCATGAAA-GAGATTCGGAATATAAA------CA-GCTAA--CAG-AGAGGAGCCG--TCGTGGTCGTGCAG---ACTAAGT-GTCGGATTGGTAG--ACGAGGGAT--CCCGAGTT--CAAA-T-GCA-----------GTCGGTCTCCGTTAATTTTTT-C-TGAATCTAAT--AGATAT-CTTTCAATCTCAG--AAGTG--GGATTCAGC--------------------------CCATGT--TACCTCAGAGAAGA--TGCAGCCTA--------------------------TGTTACGTGA------------------------------------CAGGTCGATCGTT---CGGGAGTGAACGGAAAAA---GTCG-GGGGTAGTA-----CTCC-AAAGTCGTGT--CGATCGTTCAAGA-AAGTGAACGGA---AAAAG----TCACGGAGT---AGTACTCCAAA-----------------AAAG------------------------------------------TCGTGTCGGTCGTTCAAGAA----GTGATCGAA--GTCGGGAGCAGAAG---CTCCAAGT--TTCGGATAAAA--GTCCGATAGA----GGAAGACTC--GGTACATTCGGGACGAATGTAATACCAGAA------TGGCCGA-ACTGT---AAGAA----------TTAGACGACCGT---AAGCGGT----CATGAAA-GAGATTCGGAATATAAACAGTTAACAGAGAGGAG--CCGTCGTGGTCGTGCAGACTAAGTGTCGGATTGGTAGACGAGGGA--TCCC-GAGTTCAAATCCAGT----CGATCTCCATTAAT-TTTTTCCGAATCTAAT--AGATATCTTTCA
>PbTRIM42
TGTAAGAATTAGACGATCGT---AAGTGGTCATGAAA-GAGATTCGGAATATAAA------CA-GCTAA--CAG-AGAGAAATCG--TCGCGGTCGCGGA--------------CTTGGTAATAG-------GGAT--CTCGAGTT--CAAA-T-CCA-----------ATCG------GTTTATTTTT--C-CGAATCTAAT--AAATAT-CTTTCAG-CTCAG--AAGTG--AGATATAGC--------------------------CCATGTGTTACCTCAGAGAGGA------GCCTA--------------------------TGTTACCTGACAGGGAGATTTCAGTCGATTTG--------------TGTGTCGTTTGTGT--ATTGTTTGAAATGAACAA--ATTCGGGGAATTAAAGTA--CTCC-AATTTCGTGT--CTATCGTTCAAAGG---TGAACGAC-----------CTTTCATGAATTAAACGCTTACGT--------------------------------------------------------------TTAAT------TCTTACAGC------TCGGCCACT--T--GGAGCAGAAG---CTCCAAGT--TTCGGATAAAT--TTTCGATAGA----TGAAGACTC--GGTACATTCGGAACGAATGTAATGTCAGAA------TGGCCGA-GCTGT---AAGAA----------TTAAAC----GT---AAGCGGT----CATGAAA-GAGATTCGGAATATAAACAGCTAACAGAGAGGAG--CTGTCGCGATTGTGCAGACTAAGTGTCTTGGTAGTAGGCGAGAGA--TCCC-GAGTTCAAAGCCAGT----CAGTCTCCGTTTAT-TTTT-CCGAATCTAAT--AAATATCTTTCA
>PbTRIM36
TGTAAGAATTAGACGACCAT---AAGCGGTCATGAAA-GAAATTCGGATTATAAA------CA-GCTAA--CAG-AGAGGAGCCG--TCGTGGTCGTGCAG---ACTAAGT-GTCAGATTAGTAA--ACGAGGGAT--CCCGAGTT--CAAA-T-CCT-----------GTCGGCCTCCGTTTATTTTTC---CGAATCTAAT--AAATAT-CTTTCA-TCTCAG--AAGTG--GGATTCAGC--------------------------CCATGT--TACCTCAGAGAGGA--TACAGCCTA--------------------------TGTTACCTGACAGGGAGAATTCAGTCGATTTTGTG-----------TGTGTCGTTTGTAT--ATTGTTCAAAATGAACCA--ATACGGGGAGTTAAAA--TACTTC-AATGTCGT---------------------------------------------------------------------GTCGATCGTTCAAAAGTAGACGAAAAA-----AGTCGGGGAGTAAAAGTACTCCAATGTCGTGTCGATCGTTCAAAAA----GTGAACGAAT--TCAGGAGCAGAAG---CTCCAAGTT-TT-GGCTAAAA--TTCCGGTAAA----TGAAGACTC--GGTACATTCGGGACGAATGTAATGCCAGAA------TGGCCGA-GCTGT---AAGAA----------TTAGATGACCCT---AAGTGGT----CATGAAA-AAGATTTGGAATATAAACAGCTAACAGAGAGGAG--CCATCATGC------AGACTAAGTGTCAGATTAGTAAACGAGGGA--TCCC-GAGTTCAAATCCAGT----CGATCTCCGTTTAT-TTTT-CTGAATCTAAT--AAATATCTTTCA
>PbTRIM22
TGTAAGAATTAGACGATCGT---AAGCGGTCATGAAA-GAGATTCGGAATATAAA------CA-GCTAA--CAG-AGAGGAGCCG--TCGTGGTCGTGCAG---ACTAAGT-GTCGGATTGGTAG--ACGAGGGAT--CCCGAGTT--CAAA-T-CCA-----------GTCGGTCTCCGTTAATTTTTTTC-CGAATCTAAT--AGATAT-CTTTCAATCTCAG--AAGTG--GGATTCAGCCTATGTTACCTCAAAGAAGATTCAGCCTATGT--TACCTCAGAGAAGA--TTCAGCCTA--------------------------TGTTACCTGA------------------------------------TAAGTCGATCGTT---CAAAAGTGAACGGAAAAA---GTCG-GGGGTAGTA-----CTCC-AAA-------GTCGGTCGTTCAAGAGAAATGAACGGA--AAAAA----GTCGCGGAGT---AGTACTCCAAA-----------------GGAG------------------------------------------TCGTGTCGGTCGTTCAAGAA----GTGATCGAG--GTCGGGAGCAGAAG---CTCCAAGT--TTCGAATAAAAG--TCCGATAGA----GGAAGACTC--GGTACATTCGGGACGAATGTAATATCAGAA------TGGCCGA-ACTGT---AAGAAT---------T-AGACGACCGT---AAGCGAT----CATGAAA-GAGATTCGGAATATAAACAGTTAACAGAGAGGAG--CCGTCGTGGTCGTGCAGACTAAGTGTCGGATTGGTAGACGAGGGA--TCCCCGAGTTCAAATCCAGT----CGGTCTCCGTTAAT-TTTTTCCGAATCTAAT--AGATATCTTTCA
>PbTRIM31
TGTAAGAATTAGACGACCGT---AAGCGGTCATGAAA-GAGATTCGGAATATAAA------CA-GCTAA--CAG-AGAGGAGCCG--TCGTGGTCGTGCAG---ACTAAAT-GTCGGATTGGTAG--ACGAGGGAT--CTCGAGTT--CAAA-T-CCA-----------GTCGATCTCCGTTAATTTTTT-C-CGAATCTAAT--AGATAT-CTTTCAATCTCAG--AAGTG--GGATTCAGC--------------------------CTATGT--TATCTCAGAGAAGAGATACAGCCTA--------------------------TGTTACCTGA------------------------------------CAGGTCGATCGTT---CAAAAGTGAACGGAAAAA---GTCGGGGAGTAGTA-----CTCC-AATGTCGTGT--CGGTCGTTCAAAA---GTGAACGGA---AAAA----GTCGCGGAGT---AGTACTCCAAA--------------------G------------------------------------------TCGTGTCGGTCGTTCAAGAA----GTGATCGAA--GTCGGGAGCAGAAG---CTCCAAAT--TTCGGATAAAA--GTCCGATAGA----GGAAGACTC--GGTACATTCGGGACGAATGTAATACCAGAA------TGGCCGA-GCTGT---AAGAA----------TTAGACGACCGT---AAG--GT----CATGAAA-GAGATTCGGAATATAAACAGCTAACAGAGAGGAT--CCGTCGTGGTCGTGCAGACTAAGTGTCGGATTGGTAGACGAGGGA--TCCG-GAGTTCAAATCCAGT----CGGTCTCTGTTAAT-TTTT-CCGAATCTAAT--AGATATCTTTCA
>PbTRIM50
TGTAAGAATTAGACGACCGT---AAGCGGTCATGAAA-GAGATTCGGAATATAAA------CA-GCTAA--CAG-AGAGGAGCCG--TCGTGGTCGTGCAG---ACTAAGT-GTTGGATTGGTAG--ACGAGGGAT--CCCGAGTT--CAAA-T-CCA-----------GTCGGTCTCCGTTAATTTTTT-C-CGAATCTAAT--AGATAT-CTTTCAATCTCAG--AAGTG--GGATTCAGC--------------------------CTATGT--TACCTCAGAGAAGA--TTCAGCCTA--------------------------TGTTACCTGA------------------------------------CAAGTCGATCGTT---CAGGAGTGAACGGAAAAA---GTCGTGGAGTAGTA-----CTCC-AATGTCGTGT--CGGTCGTTCAAGAGAAATGAACGG----AAAAAAGT--CGCGGAGT---AGTACTCCAAA-----------------GGAG------------------------------------------TCGTGTCGGTCGTTCAAGAA----GTGATCGAG--GTCGGGAGCAGAAG---CTCCAAGT--TTCGGATAAAA--ATCCGATAGA----GGAAGACTC--GGTACATTCGGGACGAATGTAATACCAGAA------TGGCCGA-ACTGT---AAGAACTTGTAAGAATTAGACGACCGT---AAGCGGT----CATGAAA-GAGATTCGGAATATAAACAGCTAACAGAGAGGAG--CCGTCGTGGTCGTGCAGACTAAGTGTTGGATTGGTAGACGAGGGA--TCCC-GAGTTCAAATCCAGT----CGGTCTCCGTTAAT-TTTTTCCGAATCTAAT--AGATATCTTTCA
>PbTRIM26
TGTAAGAATTAGACGACCGT---AAGCGGTCATGAAA-GAGATTCGGAATATAAA------CA-GCTAA--CAG-AGAGGAGCTG--TCGTGGTCGTGTAG---ACTAAGT-GTCGGATTGGTAG--ACGAGGGAT--CCCGAGTT--TAAA-T-CCA-----------ATCGGTCTCCGTTAATTTTTT-C-CGAATCTAAT--AGATAT-CTTTCAATCTCAG--AAGTT--GGATTCAGCTTATGTTACCTCAGAGAAGATTCAGCCTATGT--TACCTCAGAGAAGA--TTCAGCCTA--------------------------TGTTACCTGA------------------------------------CAAGTCGATCGTT---CAAAAGTGAACGGAAAAA---GTCG-GGGGTAGTA-----CTCC-AAAGTCGT--GTCGGTCGTTCAAGAGAAATGAACGGA--AAAAAAAAAGTCGCGGAGT---AGTACTCCAAA-----------------GGAG------------------------------------------TCGTGTC----GTTCAAGAA----GTGATCGAG--GTCGGGAGCAGAAG---CTCCAAGT--TTCGGATAAAAG--TCCGATAGA----GGAAGACTC--GGTACATTCGGGACGAATGTAATACCAGAA------TGGCCGA-ACTGT---AAGAAT---------T-AGACGACCGT---AAGCGGT----CATGAAA-GAGATTCGGAATATAAACAGCTAACAGAGAGGAG--CCGTCGTGATCGTGCAGACTAAGTGTCGGATTGGTAGACGAGGGA--TCCC-GAGTTCAAATCCAGT----CAGTCTCCGTTAAT-TTTTTCCGAATCTAAT--AGATATCTTTCA
>PbTRIM28
TGTAAGAATTAGATGACCGT---AAGCGGTCATGAAA-GAGATTCGGAATATAAA------TA-GCTAA--CAG-AGAGGAGCCG--TCGTGGTCGTGCAG---ACTAAGT-GTCGGATTGGTAG--ACGAGGGAT--CCCGAGTT--CAAA-T-CCA-----------GTCGGTCTCCGTTAATTTTTT-C-CGAGTCTAAT--AGATAT-CTTTCAATCTCAG--AAGTG--GGATTCAGC--------------------------CTATGT--TACCTCAGAGAAGA--TTCAGCCTA--------------------------TGTTACCTGA------------------------------------CAAGTCGATCGTT---CAAAAGTGAACGGAAAAA---GTCG-GGGGTAGTA-----TTCC-AAAGTCGT--GTCGGTCGTTCAAGAGAAATGAACGGA--AAAAA----GTCGCGGAGT---AGTACTCTAAA-----------------GGAG------------------------------------------TCGTGTCGGTCGTTCAAGAA----GTGATCGAG--ATCGGGAGCAGAAG---CTCCAAGT--TTCGGATAAAAG--TCCGATAGAGGGAGGAAGACTC--GGTACATTCGGGACGAATGTAATACCAGAA------TGGCCGA-ACTGT---AAGAAT---------TTAGACGACCGT---AAGCGGT----CATGAAA-GAGATTCGGAATATAAACAGCTAACAGAGAGGAG--CCGTCGTGGTCGTGCAGACTAAGTGTCGGATTGGTAGACGAGGGA--TCCT-GAGTTCAAATCTAGT----CGGTCTCCGTTAAT-TTTTTCCGAATCTAAT--AGATATCTTTCA
>PbTRIM9
TGTAAGAATTAGACGACCGT---AAGTGGTCATGAAA-GAGATTCGCAATATAAA------CA-GCTAA--CAG-TGAGGAGCCG--TCGTGGTCGTGCAG---ACTAAGT-GTCGGATTGGTAG--ACGAGGGAT--CCCGAGTT--CAAA-T-CCA-----------GTCGGTCTCCGTTAATTTTTT-C-CGAATCTAA----GATAT-CTTTCA-TCTCAG--AAGTG--AGATTCAGC--------------------------CCATGT--TACCTCAAAGAGGA--TACAGCCTA--------------------------TGTTACCTGAC------------------------------------------------------------AAGGAGAATTCAGTCG--------------ATTTT-----GTGTGTGTCGTTTGTACATTATTATTCAAAAGTGGAAAAAAG---TCGGGGAGTTAAAATACTCCAAT-----------------GTCG--------------------------------------------TTGTCGATCGTTCAAAAAAAA-GTGAACGAAT--TCGGGAGCAGAAG---CTCCAAGT--TTCGGATAAAAT--TCCAGTAAA--------GACTC--GGTACATTCGGGACGAATGTAATGCCAGAA------TGGCTGA-GCTGT---AAGAA----------TTAGACGACCGT---AAGTGGT----CATGAAA-GAGATTCGGAATATAAACAGCTAACAGAGAGGAG--CCGTCGTAGTCGTGCAGACTAAGTGTCGGATTAGTAGACGAGGGA--TCCC-GAGTTCAAATCCAGT----CGGTCTCCGTTAAT-TTTTTCCGAATCTAAT--AAATATCTTTCA
>PbTRIM17
TGTAAGAATTAGACGACCGT---AAGCGGTCATGAAA-GAGATTCGGAATATAAA------CA-GCTAA--CAG-AGAGGAGCCG--TCGTGGTCGTGCAG---ACTAAGT-GTCGGATTGATAG--ACGAGGGAT--CCCGAGTT--CAAA-T-CCA-----------GTCGGTCTCCGTTAATTTTTT-C-CGAATCTAAT--AGATAT-CTTTCAATCTCAG--AAATG--GGATTCAGC--------------------------CTATGT--TACCTCAGAGAAGA--TTCAGCCTACTA-----------------------TGTTACCTGA------------------------------------CAAGTCGATCGTT---CAAAAGTGAACGGAAAAG----TCG-GGGGTAGTA-----CTCC-AAAGTCGTGTGTCGGTCGTTCAAGAGAAATGAACGGA--AAAAA----GTCGCGGAGT---AGTACTCCAAA-----------------GGAG------------------------------------------TCGTGTCAGTCGTTCAAGAAA---GTGATCGAA--GTCGGGAGCAGAAG---CTCTAAGT--TTCGGATAAAAA--TCCGATAGA----GGAAGATTC--GGTACATTCGGGACGAATATAATACCAGAA------TGGCCGA-ACTGT---AAGAAT---------T-AGACGACCGT---AAGCGGT----CATGAAA-GAGATTCGGAATATAAACAGCTAACAGAGAGGAG--CCGTCGTGGTCGTGCAGACTAAGTGTCGGATTGGTAGACGAGAGA--TCCC-GAGTTCAAATCCAGT----CGGTCTCCGTTAAT-TTTTTCCGAATCTAAT--AGATATCTTTCA
>PbTRIM18
TGTAAGAATTAGACGACCGTCGTAAGCGGTCATGAAA-GAGATTCGGAATATAAA------CA--CTAA--CAG-AGAGGAGCCG--TCGTGGTCGTGCAG---ACTAAGT-GTCGGATTGGTAG--ACGAGGGAT--CCCAAGTT--CAAA-T-CCA-----------GTCGGTCTCCGTTAATTTTTT-C-CGAATCTAAT--AGATAT-CTTTCAATCTCAG--AAGTG--GGATTCAGC--------------------------CTATGT--TACCTCAGAGAAGA--TTCAGCCTA--------------------------TGTTACCTGA------------------------------------CAAGTTGATCGTTT--CAGGAGTGAACGGAAAAA---GTCG-GGGGTAGTA-----CTCC-AAAGTCGTGT--CGGTCGTTCAAGAGAAATGAACGGG---AAAAAAGT--CGCGGAGT---AGTACTCCAAAGTCGTGTCGGTCGTTCAAGAGAAATGAACGGGAAAAAAGTCGCGGAGTAGTACTCCAAAGGAGTCGTGTCGGTCGTTCAAGAAA---GTGATCGAAA-GTCGGGAGCAGAAG---CTCCAAGT--TTCGGATAAAA--ATCCGATAGA----GGAAGACTC--GGTACATTCGGGACGAATGTAATACCAGAA------TGGCCGA-ACTGTG-TAAGAA----------TTAAACGACCGT---AAGCGGT----CATGAAA-GAGATTCGGAATATAAACAGCTAACAGAGAGGAG--CTGTCGTGGTCGTGCAGACTAAGTGTCGGATTGGTAGACGAGGGA--TCCC-GAGTTCAAATCCAGT----CGGTCTCCGTTAAT-TTTTTCCGAATCTAAT--AGATATCTTTCA
>PbTRIM47
TGTAAGAATTAGACGACCAT---AAGCGATCATGAAA-GAGATTTG-AATATAAA------CA-GCTAA--CAG-AGAGGAGCCG--TCGTGGTCGTGCAG---ACTAAGT-GTCGGATTGGTAG--ACGAGGGAT--CCCGAGTT--CAAGAT-CCA-----------GTCGGTCTCCGTTAATTTTT------AATCTAAT--AGATAT-CTTTCAATCTCAG--AAGTG--GGATTCAGC--------------------------CTATGT--TACCTCAGAGAAGA--TTCAGCCTA--------------------------TGTTACCTGA------------------------------------CAAGTCGATCGTT---CAAAAGTGAACGGAAAAA---GTCG-GGGGTAGTA-----CTCC-AAAGTCGT--GTCGGTCGTTCAAGAGAAATGAACGGA--AAAAAA---GTCGCGGAGT---AGTACTCTAAA-----------------GGAG------------------------------------------TCGTGTCGGTCGTTCAAGAA----GTGATCGAG--GTCGGGAGCAGAAG---CTCCAAGT--TTCGGATAAAAG--TCCGATAGA----GGAAGACTC--GGTACATTCGGGACGAATGTAATACCAGAA------TGGCCGA-ACTGT---AAGAAT---------T-AGACGACCAT---AAGCGGT----CATGAAA-GAGATTCGGAATATAAACAGCTAACAGAGAGGAG--CCGTCGTGGTCGTGCAGACTAAGTGTCGGATTGGTAGACGAGGGA--TCCC-GAGTTCAAATCCAGT----CGGTCTCCGTTAAT-TTTT-CCGAATCTAAT--AGATATCTTTCA
>PbTRIM39
TGTAAGAATTAGACGACCGT---AAGCGGTCATGAAA-GAGATTCGGAA------------CA-GCTAA--CAG-AGAGGAGCCG--TCGTGGTCGTGCAG----CTAAGT-GTCGGATTGGTAG--ACGAGGGAT--CCCGAGTT--CAAA-T-CCA-----------GTCGGTCTCCGTTAATTCTTT-C-CGAATCTAAT--AGATAT-CTTTCAATCTCAG--AAGTG--GGATTCAGC--------------------------CTATGT--TACCTCAGAGAAGA--TACAGCCTA--------------------------TGTTACCTGA------------------------------------CAGGT--------------------------------------------------------------------CGATCGTTCAAAA--AGTGAATGGA---AAAAG----TCGTGGAGT---AGTACTCCAAA--------------------G------------------------------------------TCGTGTCAGTCGTTCAAGAA----GTGATCGAA--GTCGGGAGCAGAAG---CTCCAAGT--TTCGGATAAAA--GTCCGATAGA----AGAAGAC-C--GGTACATTCGAGACGAATGTAATACCAGAA------TGGCCGA-GCTGT---AAGAA----------TTAGACGACCGT---AAGCGGT----CATGAAA-GAGATTCGGAATATAAACAGCTAACAGAGAGGAG--CCGTCGTGATCGTGCAGACTAAGTGTCGGATTGGTAGACG---GA--TCCC-GAATTCAAATCCAAT----CGGTCTCCGTTAAT-TTTTTCCGAATCTAAT--AGATATCTTTCA
>PbTRIM46
TGTAAGAATTAGACGACCGT---AAGCGGTCATGAAA-GAGATTCGGAATATAAA------CA-GCTAA--CAG-AGAGGAGCCG--TCGTGGTCGTGCAG---ACTAAGT-GTCGGATTGGTAG--ACGAGGGAT------------------------------------------------------------------------------------------------------------------------------------------------------------------------------------------------------------------------------------------------------------------------------AG---TAC-----------------TCC-AATGTCGTGT--CGGTCGTTCAAGAGAAATGAACGGA---AAAAAGT---CGCGGAGT---AGTACTCCAAA-----------------GGAG------------------------------------------TCGTGTCGGTCGTTCAAGAA----GTGATCGAG--GTCGGGAGCAGAAG---CTCTAAGT--TTCGGATAAAA--GTCCGATAGA----GGAAGACTC--GGTACATTCGGGACGAATGTAATACCAGAA------TGGCCGA-ACTGT---AAGAA----------TTAAACGACCGT---AAGCG-T----CATGAAA-GAGATTTGGAATATAAACAGCTAACAGAGAGGAG--CCGTCGTGGTCGTGCAGACTAAGTGTCGGATTGGTAGACGAGAGA--TCTC-GAGTTCAAATCCAGT----CGGTCTCCGTTAAT-TTTTTCAGAATCTAAT--AGATATCTTTCA
>PbTRIM21
TGTAAGAATTAGACGACCGT---AAGCGGTCATGAAA-AAGATTCGGAATATAAA------CA-GCTAA--CAG-AGAGGAGCCG--TCGTGGTCGTGCAG---ACTAAGT-GTCGGATTGGTAG--ACGAGGGAT--CCCGAGTT--CAAA-T-CCA-----------GTCGGTCTCCGTTAATTTTTT-C-CGAATCTAAT--AGATAT-CTTTCAATCTCAG--AAGTG--GGATTCAGCCCATGTTACCTCAGAGAGGATTCAGCCTATGT--TACCTCAGAGAAGA--TTCAGTCTA--------------------------TGTTACCTGA------------------------------------CAAGTCGATCGTT---CAAAAGTGAACGGAAAAA---GTCG-GGGGTAGTA-----TTCC-AATGTCGT--GTCGATCGTTCAAGAGAAATGAACGGA--AAAAAA---GTCGCGGAGT---AGTACTCCAAA-----------------GGAG------------------------------------------TCGTGTCGGTCGTTCAAGAA----GTGATCGAG--GTCGGGAGCAGAAG---CTCCAAGT--TTTGGATAAAAAAATCCGATAGA----GGAAGACTC--GGTACATTCGGGACGAATGTAATACCAGAA------TGGCCGA-ACTGT---AAGAAT---------T-AGACGACCGT---AAGCGGT----CATGAAA-GAGATTCGGAATATAAACAGCTAATAGAGAGGAG--CCGTCGTGGTCGTGCAGACTAAGTGTCGAATTGGTAGACGAGGGA--TCCC-GAGTTCAAATCCAGT----CGGTCTCCGTTAAT-TTTTTCCGAATCTAAT--AGATATCTTTCA
