# Supplementary material for: A Novel Family of Terminal-Repeat Retrotransposon in Miniature (TRIM) in the Genome of the Red Harvester Ant, Pogonomyrmex barbatus
Source: PLoS One. 2012 Dec 28;7(12):e53401. doi: 10.1371/journal.pone.0053401 (PMC3532108; doi:10.1371/journal.pone.0053401)
Supplement: Table S1 — A list of the predicted coding segments (CDS) that have significant BLASTP matches (E-value = 1e-5 or less) to the characterized genes in the NCBI nr protein database. These predicted CSDs either contain sequences of PbTRIM elements/solo-LTRs, or are located within 1 kb from the latter. (XLSX) [file pone.0053401.s003.xlsx]

## Sheet: Supplementary table S1
Supplimentary table S1
A list of the predicted coding segments (CDS) that have significant BLASTP matches (E-value < e-5) to characterized genes in the NCBI nr protein database. These predicted CSDs either contain sequences from Pb-LTR5 elements/solo-LTRs, or are located within 1kb from the latter.
Associated genes								Pb-LTR5 elements/solo LTRs
GenBank scaffold accession number	TSS1	OFR location2	ORF length (aa)	Gene encoded product	E-value	Molecular function3	Biological process4	Location	Type	Association with genes
GL737775.1	36452 (-)5	31864-36009	123	THAP domain-containing protein 9-like [Acyrthosiphon pisum]	1e-20	Nucleic acid binding; zinc ion binding	Cell cycle; transcription; transcription regulation	34184 - 34356	Solo-LTR	Within intron
GL737895.1	16264	16383-16853	156	Zinc finger protein KIAA0543 [Camponotus floridanus]	5e-49	Nucleic acid binding; Protein dimerization activity	?	15841 - 16013	Solo-LTR	Upstream
GL738034.1	4295	4716-9394	197	Guanine nucleotide exchange factor MSS4-like protein [Acromyrmex echinatior]	5e-18	Guanyl-nucleotide exchange factor activity	small GTPase mediated signal transduction	9513 - 9686	Solo-LTR	Downstream
GL738106.1	253746	254107-254680	126	Geranylgeranyl transferase type-1 subunit beta [Acromyrmex echinatior]	5e-18	CAAX-protein geranylgeranyltransferase activity	embryonic heart tube development	253042 - 253216	Solo-LTR	Upstream
GL738130.1	119850	119913-126348	478	Vinculin [Camponotus floridanus]	0	Actin binding; structural molecule activity	Cell adhesion	120968 - 121076	Element fragment	Within intron
GL738138.1	58608 (-)	55839-56880	160	Transmembrane protein 138 [Acromyrmex echinatior]	2e-101	?	?	57403 - 57578	Solo-LTR	Within TSS
GL738160.1	164264	164487-170454	1346	Fanconi anemia group I protein-like protein [Acromyrmex echinatior]	0	Protein binding	DNA repair; Cell cycle	163906 - 164081	Solo-LTR	Upstream
GL738163.1	86970 (-)	81360-86837	413	Focal adhesion kinase 1 [Camponotus floridanus]	0	Developmental protein; Kinase; Transferase; Tyrosine-protein kinase	Angiogenesis	86333 - 86506	Solo-LTR	Within intron
GL738202.1	131656 (-)	125820-131242	820	Polycomb protein eed-A [Acromyrmex echinatior]	0	Chromatin regulator; Repressor	Chromatin modification; regulation of transcription	132546 - 132725	Solo-LTR	upstream TSS
GL738221.1		57-18335	2455	Titin [Acromyrmex echinatior]	0	Actin binding; nucleic acid binding; structural constituent of muscle	Cell cycle; Cell division; Mitosis	9802 - 10295	Element fragment	Within intron
GL738239.1	55741	55805-58217	285	Magnesium transporter protein 1 [Acromyrmex echinatior]	0	Magnesium ion transmembrane transporter activity	Transport; cognition	55134 - 55263	Element fragment	Upstream
GL738253.1	250377 (-)	242594-249959	1225	Serine/threonine kinase 11-interacting protein [Acromyrmex echinatior]	0	Protein kinase binding	Protein localization	251015 - 251189	Solo-LTR	Upstream
GL738278.1	38712 (-)	34309-37839	165	General transcription factor II-I repeat domain-containing protein 2A-like [Acyrthosiphon pisum]	9e-27	DNA binding; zinc ion binding	regulation of transcription	33609 - 33787	Solo-LTR	Downstream
GL738278.1	26291 (-)	22861-25912	100	THAP domain-containing protein 9 [Hydra magnipapillata]	7e-24	Sequence-specific DNA binding; zinc ion binding	Cell cycle; Transcription; Transcription regulation	21859 - 22506	Complete element	Downstream
GL738313.1	48621 (-)	44889-47166	104	Acylphosphatase-2 [Camponotus floridanus]	3e-67	Acylphosphatase activity	Cellular metabolic process	48682 - 48820	Solo-LTR	Upstream
GL738337.1	21830 (-)	18581-21764	663	CWF19-like protein 2 [Acromyrmex echinatior]	0	Catalytic activity	?	22505 - 22679	Solo-LTR	Upstream
GL738345.1	47193 (-)	38099-45591	1379	DNA-directed RNA polymerase III subunit RPC1 [Acromyrmex echinatior]	0	Nucleotidyltransferase; Transferase	Transcription	47585 - 47759	Solo-LTR	Upstream
GL738369.1	19840	20664-30240	222	Cytochrome c oxidase assembly protein COX16 homolog, mitochondrial-like [Bombus impatiens]	1e-11	?	Mitochondrial respiratory chain complex IV assembly	23128 - 23838	Complete element	Exon/intron boundary
GL738372.1	53975	54588-60165	685	Stromal interaction molecule-like protein [Harpegnathos saltator]	0	ER calcium sensor	?	53027 - 53193	Solo-LTR	Upstream
GL738411.1	949639 (-)	945244-948815	363	Cytochrome P450 4C1 [Acromyrmex echinatior]	3e-126	Electron carrier activity; monooxygenase activity; oxidoreductase activity	?	950083 - 950273	Solo-LTR	Upstream
GL738413.1	703171	703989-706712	558	GTP-binding protein ARD-1 [Acromyrmex echinatior]	0	GTP binding; zinc ion binding	Small GTPase mediated signal transduction	706747 - 706922	Solo-LTR	Downstream
GL738413.1	713013 (-)	707207-712476	401	Calreticulin isoform 1 [Apis mellifera]	0	Calcium ion binding; sugar binding; unfolded protein binding	Protein folding	706747 - 706922	Solo-LTR	Downstream
GL738420.1	137063	137210-141052	646	ATP-dependent DNA helicase PIF1 [Acromyrmex echinatior]	0	ATP binding; helicase activity	Negative regulation of telomerase activity; Regulation of telomere maintenance	135964 - 136136	Solo-LTR	Upstream
GL738420.1	119130	119472-121433	192	Putative nuclease HARBI1-like [Acyrthosiphon pisum]	2e-11	Metal ion binding; nuclease activity	?	119155 - 119310	Solo-LTR	Within TSS
GL738450.1	703749	703986-704969	327	Syntaxin-18 [Acromyrmex echinatior]	0	SNAP receptor activity	Intracellular protein transport; vesicle-mediated transport	703162 - 703337	Solo-LTR	Upstream
GL738468.1	580942 (-)	577123-580739	601	PCI domain-containing protein 2 [Acromyrmex echinatior]	0	Protein binding	mRNA export from nucleus; regulation of translation	580066 - 580241	Solo-LTR	Within intron
GL738468.1	702963	703601-706475	190	General transcription factor II-I repeat domain-containing protein 2B-like [Acyrthosiphon pisum]	2e-25	DNA binding; zinc ion binding	Regulation of transcription	703992 - 704168	Solo-LTR	Within intron
GL738475.1	158342 (-)	155591-157282	248	Putative nuclease HARBI1-like [Acyrthosiphon pisum]	4e-33	Metal ion binding; nuclease activity	?	157083 -157255	Solo-LTR	Within intron
GL738477.1	103300	103360-104246	138	SCAN domain-containing protein 3 [Camponotus floridanus]	8e-15	Nucleic acid binding; protein dimerization activity; sequence-specific DNA binding transcription factor activity	DNA integration	102309 - 102415	Element fragment	Upstream
GL738484.1	187521 (-)	182504-186265	404	Beclin 1-associated autophagy-related key regulator-like [Apis mellifera]	0	Protein binding	Autophagic vacuole assembly; positive regulation of autophagy	188232 -188407	Solo-LTR	Upstream
GL738484.1	317455	331043-334355	446	Solute carrier family 17 member 9-like [Apis mellifera]	0	Transporter activity	Exocytosis; transmembrane transport	316318 - 316963	Complete element	Upstream
GL738484.1	222817 (-)	219524-222616	454	Probable histone acetyltransferase MYST1 [Camponotus floridanus]	0	Transferase activity, transferring acyl groups other than amino-acyl groups	Regulation of transcription, DNA-dependent	218714 - 218886	Solo-LTR	Downstream
GL738484.1	189042	189289-191677	429	Tyrosine recombinase [Tribolium castaneum]	4e-62	DNA binding	DNA integration; DNA recombination	188232 -188407	Solo-LTR	Upstream
GL738489.1	845726	846168-848127	362	KRR1 small subunit processome component-like protein [Acromyrmex echinatior]	0	RNA binding	rRNA processing	845900- 846073	Solo-LTR	Within TSS
GL738496.1	22550	23402-26047	217	Putative nuclease HARBI1-like [Acyrthosiphon pisum]	1e-26	Metal ion binding; nuclease activity	?	24171 - 24346	Solo-LTR	Within intron
GL738509.1	151798	144522-151179	617	SET and MYND domain-containing protein 4 [Acromyrmex echinatior]	0	Zinc ion binding	?	147952-148572	Complete element	Exon/intron boundary
GL738526.1	86753 (-)	79960-86327	196	GPI transamidase component PIG-S [Camponotus floridanus]	3e-26	Protein binding	C-terminal protein lipidation; attachment of GPI anchor to protein	84748 - 84930	Solo-LTR	Within intron
GL738528.1	205802 (-)	201021-205774	847	Nucleolar protein 11 [Acromyrmex echinatior]	0	?	?	204321 - 204488	Solo-LTR	Within intron
GL738528.1	58318	59177-69512	2436	Serine/threonine-protein kinase SMG1 [Camponotus floridanus]	0	Binding; protein serine/threonine kinase activity	DNA repair	58867-59516	Complete element	Exon/intron boundary
GL738529.1	1088688 (-)	1084181-1088547	908	Disks large-associated protein 5 [Acromyrmex echinatior]	0	Phosphoprotein phosphatase activity; protein binding	Cell cycle	1088002 - 1088151	Solo-LTR	Within intron
GL738529.1	1088932	1089646-1090984	249	Oligonucleotide/oligosaccharide-binding fold-containing protein 2B [Camponotus floridanus]	8e-130	Single-stranded DNA binding	DNA damage; DNA repair	1088002 - 1088151	Solo-LTR	Upstream
GL738538.1	1106709	1107021-1109493	347	Phosphatidylinositol 4-kinase alpha [Acromyrmex echinatior]	0	Phosphatidylinositol 4-kinase activity; ATP binding; protein binding	Phosphatidylinositol biosynthetic process; phosphatidylinositol-mediated signaling; synaptic transmission	1108402 -1108577	Solo-LTR	Within intron
GL738540.1	1373653 (-)	1359955-1373422	97	Protein Wnt-6-like isoform 2 [Bombus impatiens]	1e-39	G-protein coupled receptor binding	Wnt signaling pathway	1366760 -1366926	Solo-LTR	Within intron
GL738540.1	273154	273610-279293	1393	Ribonuclease 3 [Acromyrmex echinatior]	0	Double-stranded RNA binding; metal ion binding;protein binding; ribonuclease III activity	Ribosome biogenesis; RNA-mediated gene silencing	272667 - 272842	Solo-LTR	Upstream
GL738544.1	462979	463323-466892	461	WD repeat-containing protein 16 [Acromyrmex echinatior]	0	Protein binding	?	465427 - 465599	Solo-LTR	Within intron
GL738544.1	183292	183428-186666	116	PPPDE peptidase domain-containing protein 2 [Acromyrmex echinatior]	7e-13	?	?	187574 - 187746	Solo-LTR	Downstream
GL738550.1	205953	206579-208439	248	Outer dense fiber protein 3 [Camponotus floridanus]	1e-95	Developmental protein	Multicellular organismal development; spermatid development	205428-205600	Solo-LTR	Upstream
GL738563.1	229194 (-)	219705-229181	887	Interference hedgehog [Acromyrmex echinatior]	0	Heparin binding; protein homodimerization activity	?	220899- 221513	Complete element	Downstream
GL738563.1	158168	158678-160940	488	DNA-directed RNA polymerase II subunit RPB9 [Acromyrmex echinatior]	0	DNA binding; DNA-directed RNA polymerase activity; zinc ion binding	Transcription	157921 - 158095	Solo-LTR	Upstream
GL738599.1	828924	829083-830853	268	Phosphatidic acid phosphatase type 2 domain-containing protein [Harpegnathos saltator]	1e-176	Catalytic activity	?	829235 - 829419	Solo-LTR	Within intron
GL738602.1	1195966	1196564-1197678	207	GTP-binding protein ypt7 [Camponotus floridanus]	8e-153	GTP binding	Small GTPase mediated signal transduction	1195123-1195763	Complete element	Upstream
GL738602.1	1276825	1278640 -1288364	157	Probable G-protein coupled receptor 158 [Harpegnathos saltator]	2e-58	Protein coupled receptor activity	?	1278996 - 1279171	Solo-LTR	Within intron
GL738602.1	1195869 (-)	1190487-1194829	740	Protein SERAC1 [Acromyrmex echinatior]	0	Binding	Intracellular protein transport	1195123-1195763	Complete element	Upstream
1. The predicted transcription start site.
2. Positions where the first complete codon starts and the last codon ends.
3. The negative sign in the parentheses indicates reverse direction of the predicted gene.
4. Molecular function terms in the UniProt gene ontology (GO) annotation. Genes without GO annotaion are denotes by question marks.
5. Biological process terms in the UniProt gene ontology (GO) annotation. Genes without GO annotaion are denotes by question marks.
